# Supplementary material for: Efficacy and safety of PM-AR-T versus edwards MC3 rings in tricuspid regurgitation: A non-inferiority, randomized controlled trial
Source: PLoS One. 2025 Dec 12;20(12):e0333891. doi: 10.1371/journal.pone.0333891 (PMC12700415; doi:10.1371/journal.pone.0333891)
Supplement: S1 File — (XLSX) [file pone.0333891.s007.xlsx]

## Sheet: CRF Version
SITEID	SUBJID	CRF VerSion
01	001 T001	3.0
01	002 T002	3.0
01	003 T003	3.0
01	004 T004	3.0
01	005 T005	3.0
01	006 T006	3.0
01	007 T008	3.0
01	008 T007	3.0
01	009 T009	3.0
01	010 T010	3.0
01	011	3.0
01	012	3.0
01	013 T011	3.0
01	014 T012	3.0
01	015 T013	3.0
01	016 T014	3.0
01	017 T015	3.0
01	018 T016	3.0
01	019 T018	3.0
01	020 T021	3.0
01	021 T022	3.0
01	022 T023	3.0
01	023 T027	3.0
01	024 T028	3.0
01	025 T029	3.0
01	026 T030	3.0
01	027 T036	3.0
01	028 T045	3.0
01	029 T051	3.0
01	030 T048	3.0
01	031 T046	3.0
01	032 T049	3.0
01	033 T052	3.0
01	034	3.0
01	035 T059	3.0
01	036 T060	3.0
01	037	3.0
01	038 T085	3.0
01	039 T081	3.0
01	040 T089	3.0
01	041 T090	3.0
01	042 T094	3.0
01	043	3.0
01	044 T097	3.0
01	045	3.0
01	046	3.0
01	047	3.0
01	048	3.0
01	049 T116	3.0
01	050 T117	3.0
01	051	3.0
01	052 T122	3.0
01	053	3.0
01	054	3.0
01	055	3.0
01	056 T123	3.0
01	057	3.0
01	058 T128	3.0
01	059 T130	3.0
01	060 T135	3.0
01	061 T132	3.0
01	062 T141	3.0
01	063 T143	3.0
01	064 T144	3.0
01	065 T165	3.0
01	066 T164	3.0
03	001	3.0
03	002 T073	3.0
03	003 T074	3.0
03	004 T079	3.0
03	005 T086	3.0
03	006 T100	3.0
03	007 T106	3.0
03	008 T111	3.0
03	009 T113	3.0
03	010 T131	3.0
03	011 T134	3.0
03	012 T137	3.0
03	013 T142	3.0
03	014	3.0
04	001 T088	3.0
04	002 T092	3.0
04	003 T108	3.0
04	004 T110	3.0
05	001	3.0
05	002 T102	3.0
05	003 T103	3.0
05	004 T127	3.0
05	005 T147	3.0
05	006 T149	3.0
07	001	3.0
07	002 T034	3.0
07	003	3.0
07	004 T035	3.0
07	005 T037	3.0
07	006 T040	3.0
07	007 T041	3.0
07	008 T044	3.0
07	009	3.0
07	010	3.0
07	011 T056	3.0
07	012 T058	3.0
07	013 T068	3.0
07	014 T067	3.0
07	015 T069	3.0
07	016 T071	3.0
07	017 T076	3.0
07	018 T083	3.0
07	019	3.0
07	020 T098	3.0
07	021	3.0
07	022	3.0
07	023 T155	3.0
07	024 T160	3.0
07	025 T159	3.0
08	001 T066	3.0
09	001 T099	3.0
09	002	3.0
10	001	3.0
10	002 T025	3.0
10	003 T031	3.0
10	004 T061	3.0
10	005 T114	3.0
10	006 T125	3.0
10	007 T129	3.0
10	008 T133	3.0
10	009 T152	3.0
11	001 T075	3.0
11	002 T087	3.0
11	003 T148	3.0
11	004 T161	3.0
12	001 T153	3.0
13	001 T062	3.0
13	002 T064	3.0
13	003 T065	3.0
13	004 T118	3.0
13	005 T146	3.0
13	006 T145	3.0
13	007 T158	3.0
14	001 T019	3.0
14	002 T020	3.0
14	003 T024	3.0
14	004 T026	3.0
14	005 T047	3.0
14	006 T053	3.0
14	007 T095	3.0
14	008 T105	3.0
14	009 T107	3.0
14	010 T112	3.0
14	011 T150	3.0
14	012 T163	3.0
14	013 T162	3.0
15	001 T033	3.0
15	002 T038	3.0
15	003 T054	3.0
15	004 T063	3.0
15	005 T072	3.0
15	006 T080	3.0
15	007 T082	3.0
15	008 T101	3.0
15	009 T109	3.0
15	010 T115	3.0
15	011 T121	3.0
15	012	3.0
15	013 T139	3.0
15	014 T166	3.0
17	001	3.0
17	002 T078	3.0
17	003 T091	3.0
17	004 T096	3.0
17	005 T136	3.0
17	006 T154	3.0
18	001	3.0
18	002 T055	3.0
18	003	3.0
18	004 T077	3.0
18	005 T084	3.0
18	006 T124	3.0
19	001 T017	3.0
19	002 T032	3.0
19	003 T039	3.0
19	004 T042	3.0
19	005 T043	3.0
19	006 T050	3.0
19	007 T057	3.0
19	008 T070	3.0
19	009 T093	3.0
19	010 T104	3.0
19	011 T119	3.0
19	012 T126	3.0
19	013 T140	3.0
19	014 T151	3.0
20	001 T120	3.0
20	002 T138	3.0
20	003 T156	3.0
20	004 T157	3.0

## Sheet: Subject Information
SITEID	SUBJID	VISITNUM	VISIT	SUBJNUM
01	001 T001	10	Yes	001
01	002 T002	10	Yes	002
01	003 T003	10	Yes	003
01	004 T004	10	Yes	004
01	005 T005	10	Yes	005
01	006 T006	10	Yes	006
01	007 T008	10	Yes	007
01	008 T007	10	Yes	008
01	009 T009	10	Yes	009
01	010 T010	10	Yes	010
01	011	10	Yes	011
01	012	10	Yes	012
01	013 T011	10	Yes	013
01	014 T012	10	Yes	014
01	015 T013	10	Yes	015
01	016 T014	10	Yes	016
01	017 T015	10	Yes	017
01	018 T016	10	Yes	018
01	019 T018	10	Yes	019
01	020 T021	10	Yes	020
01	021 T022	10	Yes	021
01	022 T023	10	Yes	022
01	023 T027	10	Yes	023
01	024 T028	10	Yes	024
01	025 T029	10	Yes	025
01	026 T030	10	Yes	026
01	027 T036	10	Yes	027
01	028 T045	10	Yes	028
01	029 T051	10	Yes	029
01	030 T048	10	Yes	030
01	031 T046	10	Yes	031
01	032 T049	10	Yes	032
01	033 T052	10	Yes	033
01	034	10	Yes	034
01	035 T059	10	Yes	035
01	036 T060	10	Yes	036
01	037	10	Yes	037
01	038 T085	10	Yes	038
01	039 T081	10	Yes	039
01	040 T089	10	Yes	040
01	041 T090	10	Yes	041
01	042 T094	10	Yes	042
01	043	10	Yes	043
01	044 T097	10	Yes	044
01	045	10	Yes	045
01	046	10	Yes	046
01	047	10	Yes	047
01	048	10	Yes	048
01	049 T116	10	Yes	049
01	050 T117	10	Yes	050
01	051	10	Yes	051
01	052 T122	10	Yes	052
01	053	10	Yes	053
01	054	10	Yes	054
01	055	10	Yes	055
01	056 T123	10	Yes	056
01	057	10	Yes	057
01	058 T128	10	Yes	058
01	059 T130	10	Yes	059
01	060 T135	10	Yes	060
01	061 T132	10	Yes	061
01	062 T141	10	Yes	062
01	063 T143	10	Yes	063
01	064 T144	10	Yes	064
01	065 T165	10	Yes	065
01	066 T164	10	Yes	066
03	001	10	Yes	001
03	002 T073	10	Yes	002
03	003 T074	10	Yes	003
03	004 T079	10	Yes	004
03	005 T086	10	Yes	005
03	006 T100	10	Yes	006
03	007 T106	10	Yes	007
03	008 T111	10	Yes	008
03	009 T113	10	Yes	009
03	010 T131	10	Yes	010
03	011 T134	10	Yes	011
03	012 T137	10	Yes	012
03	013 T142	10	Yes	013
03	014	10	Yes	014
04	001 T088	10	Yes	001
04	002 T092	10	Yes	002
04	003 T108	10	Yes	003
04	004 T110	10	Yes	004
05	001	10	Yes	001
05	002 T102	10	Yes	002
05	003 T103	10	Yes	003
05	004 T127	10	Yes	004
05	005 T147	10	Yes	005
05	006 T149	10	Yes	006
07	001	10	Yes	001
07	002 T034	10	Yes	002
07	003	10	Yes	003
07	004 T035	10	Yes	004
07	005 T037	10	Yes	005
07	006 T040	10	Yes	006
07	007 T041	10	Yes	007
07	008 T044	10	Yes	008
07	009	10	Yes	009
07	010	10	Yes	010
07	011 T056	10	Yes	011
07	012 T058	10	Yes	012
07	013 T068	10	Yes	013
07	014 T067	10	Yes	014
07	015 T069	10	Yes	015
07	016 T071	10	Yes	016
07	017 T076	10	Yes	017
07	018 T083	10	Yes	018
07	019	10	Yes	019
07	020 T098	10	Yes	020
07	021	10	Yes	021
07	022	10	Yes	022
07	023 T155	10	Yes	023
07	024 T160	10	Yes	024
07	025 T159	10	Yes	025
08	001 T066	10	Yes	001
09	001 T099	10	Yes	001
09	002	10	Yes	002
10	001	10	Yes	001
10	002 T025	10	Yes	002
10	003 T031	10	Yes	003
10	004 T061	10	Yes	004
10	005 T114	10	Yes	005
10	006 T125	10	Yes	006
10	007 T129	10	Yes	007
10	008 T133	10	Yes	008
10	009 T152	10	Yes	009
11	001 T075	10	Yes	001
11	002 T087	10	Yes	002
11	003 T148	10	Yes	003
11	004 T161	10	Yes	004
12	001 T153	10	Yes	001
13	001 T062	10	Yes	001
13	002 T064	10	Yes	002
13	003 T065	10	Yes	003
13	004 T118	10	Yes	004
13	005 T146	10	Yes	005
13	006 T145	10	Yes	006
13	007 T158	10	Yes	007
14	001 T019	10	Yes	001
14	002 T020	10	Yes	002
14	003 T024	10	Yes	003
14	004 T026	10	Yes	004
14	005 T047	10	Yes	005
14	006 T053	10	Yes	006
14	007 T095	10	Yes	007
14	008 T105	10	Yes	008
14	009 T107	10	Yes	009
14	010 T112	10	Yes	010
14	011 T150	10	Yes	011
14	012 T163	10	Yes	012
14	013 T162	10	Yes	013
15	001 T033	10	Yes	001
15	002 T038	10	Yes	002
15	003 T054	10	Yes	003
15	004 T063	10	Yes	004
15	005 T072	10	Yes	005
15	006 T080	10	Yes	006
15	007 T082	10	Yes	007
15	008 T101	10	Yes	008
15	009 T109	10	Yes	009
15	010 T115	10	Yes	010
15	011 T121	10	Yes	011
15	012	10	Yes	012
15	013 T139	10	Yes	013
15	014 T166	10	Yes	014
17	001	10	Yes	001
17	002 T078	10	Yes	002
17	003 T091	10	Yes	003
17	004 T096	10	Yes	004
17	005 T136	10	Yes	005
17	006 T154	10	Yes	006
18	001	10	Yes	001
18	002 T055	10	Yes	002
18	003	10	Yes	003
18	004 T077	10	Yes	004
18	005 T084	10	Yes	005
18	006 T124	10	Yes	006
19	001 T017	10	Yes	001
19	002 T032	10	Yes	002
19	003 T039	10	Yes	003
19	004 T042	10	Yes	004
19	005 T043	10	Yes	005
19	006 T050	10	Yes	006
19	007 T057	10	Yes	007
19	008 T070	10	Yes	008
19	009 T093	10	Yes	009
19	010 T104	10	Yes	010
19	011 T119	10	Yes	011
19	012 T126	10	Yes	012
19	013 T140	10	Yes	013
19	014 T151	10	Yes	014
20	001 T120	10	Yes	001
20	002 T138	10	Yes	002
20	003 T156	10	Yes	003
20	004 T157	10	Yes	004

## Sheet: Demographic data
SITEID	SUBJID	VISITNUM	VISIT	SEX	SEXNS
01	001 T001	10	Yes	F	2
01	002 T002	10	Yes	F	2
01	003 T003	10	Yes	M	1
01	004 T004	10	Yes	F	2
01	005 T005	10	Yes	M	1
01	006 T006	10	Yes	M	1
01	007 T008	10	Yes	M	1
01	008 T007	10	Yes	M	1
01	009 T009	10	Yes	F	2
01	010 T010	10	Yes	F	2
01	011	10	Yes	F	2
01	012	10	Yes	F	2
01	013 T011	10	Yes	F	2
01	014 T012	10	Yes	M	1
01	015 T013	10	Yes	F	2
01	016 T014	10	Yes	F	2
01	017 T015	10	Yes	F	2
01	018 T016	10	Yes	M	1
01	019 T018	10	Yes	F	2
01	020 T021	10	Yes	F	2
01	021 T022	10	Yes	M	1
01	022 T023	10	Yes	F	2
01	023 T027	10	Yes	M	1
01	024 T028	10	Yes	F	2
01	025 T029	10	Yes	F	2
01	026 T030	10	Yes	F	2
01	027 T036	10	Yes	F	2
01	028 T045	10	Yes	F	2
01	029 T051	10	Yes	F	2
01	030 T048	10	Yes	F	2
01	031 T046	10	Yes	M	1
01	032 T049	10	Yes	M	1
01	033 T052	10	Yes	M	1
01	034	10	Yes	F	2
01	035 T059	10	Yes	F	2
01	036 T060	10	Yes	F	2
01	037	10	Yes	F	2
01	038 T085	10	Yes	M	1
01	039 T081	10	Yes	M	1
01	040 T089	10	Yes	F	2
01	041 T090	10	Yes	F	2
01	042 T094	10	Yes	F	2
01	043	10	Yes	M	1
01	044 T097	10	Yes	F	2
01	045	10	Yes	F	2
01	046	10	Yes	M	1
01	047	10	Yes	F	2
01	048	10	Yes	F	2
01	049 T116	10	Yes	M	1
01	050 T117	10	Yes	F	2
01	051	10	Yes	M	1
01	052 T122	10	Yes	F	2
01	053	10	Yes	M	1
01	054	10	Yes	F	2
01	055	10	Yes	F	2
01	056 T123	10	Yes	M	1
01	057	10	Yes	M	1
01	058 T128	10	Yes	F	2
01	059 T130	10	Yes	F	2
01	060 T135	10	Yes	F	2
01	061 T132	10	Yes	F	2
01	062 T141	10	Yes	F	2
01	063 T143	10	Yes	M	1
01	064 T144	10	Yes	M	1
01	065 T165	10	Yes	F	2
01	066 T164	10	Yes	F	2
03	001	10	Yes	M	1
03	002 T073	10	Yes	F	2
03	003 T074	10	Yes	M	1
03	004 T079	10	Yes	M	1
03	005 T086	10	Yes	F	2
03	006 T100	10	Yes	F	2
03	007 T106	10	Yes	M	1
03	008 T111	10	Yes	F	2
03	009 T113	10	Yes	F	2
03	010 T131	10	Yes	M	1
03	011 T134	10	Yes	F	2
03	012 T137	10	Yes	M	1
03	013 T142	10	Yes	M	1
03	014	10	Yes	M	1
04	001 T088	10	Yes	M	1
04	002 T092	10	Yes	M	1
04	003 T108	10	Yes	M	1
04	004 T110	10	Yes	F	2
05	001	10	Yes	M	1
05	002 T102	10	Yes	F	2
05	003 T103	10	Yes	M	1
05	004 T127	10	Yes	M	1
05	005 T147	10	Yes	M	1
05	006 T149	10	Yes	F	2
07	001	10	Yes	F	2
07	002 T034	10	Yes	F	2
07	003	10	Yes	F	2
07	004 T035	10	Yes	M	1
07	005 T037	10	Yes	M	1
07	006 T040	10	Yes	M	1
07	007 T041	10	Yes	M	1
07	008 T044	10	Yes	F	2
07	009	10	Yes	M	1
07	010	10	Yes	F	2
07	011 T056	10	Yes	F	2
07	012 T058	10	Yes	F	2
07	013 T068	10	Yes	M	1
07	014 T067	10	Yes	F	2
07	015 T069	10	Yes	M	1
07	016 T071	10	Yes	M	1
07	017 T076	10	Yes	F	2
07	018 T083	10	Yes	F	2
07	019	10	Yes	F	2
07	020 T098	10	Yes	F	2
07	021	10	Yes	F	2
07	022	10	Yes	F	2
07	023 T155	10	Yes	F	2
07	024 T160	10	Yes	F	2
07	025 T159	10	Yes	F	2
08	001 T066	10	Yes	M	1
09	001 T099	10	Yes	M	1
09	002	10	Yes	M	1
10	001	10	Yes	F	2
10	002 T025	10	Yes	F	2
10	003 T031	10	Yes	F	2
10	004 T061	10	Yes	M	1
10	005 T114	10	Yes	F	2
10	006 T125	10	Yes	M	1
10	007 T129	10	Yes	F	2
10	008 T133	10	Yes	F	2
10	009 T152	10	Yes	M	1
11	001 T075	10	Yes	M	1
11	002 T087	10	Yes	M	1
11	003 T148	10	Yes	F	2
11	004 T161	10	Yes	F	2
12	001 T153	10	Yes	F	2
13	001 T062	10	Yes	M	1
13	002 T064	10	Yes	M	1
13	003 T065	10	Yes	F	2
13	004 T118	10	Yes	F	2
13	005 T146	10	Yes	F	2
13	006 T145	10	Yes	M	1
13	007 T158	10	Yes	F	2
14	001 T019	10	Yes	M	1
14	002 T020	10	Yes	F	2
14	003 T024	10	Yes	F	2
14	004 T026	10	Yes	F	2
14	005 T047	10	Yes	M	1
14	006 T053	10	Yes	F	2
14	007 T095	10	Yes	F	2
14	008 T105	10	Yes	F	2
14	009 T107	10	Yes	F	2
14	010 T112	10	Yes	F	2
14	011 T150	10	Yes	F	2
14	012 T163	10	Yes	F	2
14	013 T162	10	Yes	F	2
15	001 T033	10	Yes	F	2
15	002 T038	10	Yes	F	2
15	003 T054	10	Yes	F	2
15	004 T063	10	Yes	F	2
15	005 T072	10	Yes	F	2
15	006 T080	10	Yes	M	1
15	007 T082	10	Yes	F	2
15	008 T101	10	Yes	M	1
15	009 T109	10	Yes	F	2
15	010 T115	10	Yes	F	2
15	011 T121	10	Yes	F	2
15	012	10	Yes	F	2
15	013 T139	10	Yes	F	2
15	014 T166	10	Yes	F	2
17	001	10	Yes	M	1
17	002 T078	10	Yes	F	2
17	003 T091	10	Yes	F	2
17	004 T096	10	Yes	M	1
17	005 T136	10	Yes	F	2
17	006 T154	10	Yes	F	2
18	001	10	Yes	F	2
18	002 T055	10	Yes	F	2
18	003	10	Yes	F	2
18	004 T077	10	Yes	F	2
18	005 T084	10	Yes	F	2
18	006 T124	10	Yes	F	2
19	001 T017	10	Yes	F	2
19	002 T032	10	Yes	M	1
19	003 T039	10	Yes	F	2
19	004 T042	10	Yes	M	1
19	005 T043	10	Yes	F	2
19	006 T050	10	Yes	M	1
19	007 T057	10	Yes	M	1
19	008 T070	10	Yes	F	2
19	009 T093	10	Yes	M	1
19	010 T104	10	Yes	F	2
19	011 T119	10	Yes	M	1
19	012 T126	10	Yes	M	1
19	013 T140	10	Yes	F	2
19	014 T151	10	Yes	F	2
20	001 T120	10	Yes	F	2
20	002 T138	10	Yes	M	1
20	003 T156	10	Yes	M	1
20	004 T157	10	Yes	M	1

## Sheet: Vital signs
SITEID	SUBJID	VISITNUM	VISIT	VSYN	VSYNNS	VSREASND	SYSBP	SYSBPN	SYSBPU	SYSBPUN	DIABP	DIABPN	DIABPU	DIABPUN	PULSE	PULSEN	PULSEU	PULSEUN	HEIGHT	HEIGHTN	HEIGHTU	HEIGHTUN	WEIGHT	WEIGHTN	WEIGHTU	WEIGHTUN	VSMO
01	001 T001	10	-15-0d	Yes	1		100	100	mmHg	1	64	64	mmHg	1	64	64	bpm	1	160	160	cm	1	47.4	47.4	kg	1
01	001 T001	20	0d	Yes	1		106	106	mmHg	1	75	75	mmHg	1	72	72	bpm	1
01	001 T001	30	0-30d	Yes	1		106	106	mmHg	1	75	75	mmHg	1	85	85	bpm	1
01	002 T002	10	-15-0d	Yes	1		143	143	mmHg	1	94	94	mmHg	1	88	88	bpm	1	157	157	cm	1	53	53	kg	1
01	002 T002	20	0d	Yes	1		110	110	mmHg	1	68	68	mmHg	1	80	80	bpm	1
01	002 T002	30	0-30d	Yes	1		143	143	mmHg	1	94	94	mmHg	1	72	72	bpm	1
01	003 T003	10	-15-0d	Yes	1		130	130	mmHg	1	77	77	mmHg	1	72	72	bpm	1	163	163	cm	1	70	70	kg	1
01	003 T003	20	0d	Yes	1		110	110	mmHg	1	70	70	mmHg	1	80	80	bpm	1
01	003 T003	30	0-30d	Yes	1		135	135	mmHg	1	67	67	mmHg	1	69	69	bpm	1
01	004 T004	10	-15-0d	Yes	1		119	119	mmHg	1	75	75	mmHg	1	82	82	bpm	1	150	150	cm	1	66.1	66.1	kg	1
01	004 T004	20	0d	Yes	1		122	122	mmHg	1	59	59	mmHg	1	80	80	bpm	1
01	004 T004	30	0-30d	Yes	1		123	123	mmHg	1	75	75	mmHg	1	98	98	bpm	1
01	005 T005	10	-15-0d	Yes	1		121	121	mmHg	1	89	89	mmHg	1	88	88	bpm	1	180	180	cm	1	90	90	kg	1
01	005 T005	20	0d	Yes	1		122	122	mmHg	1	79	79	mmHg	1	68	68	bpm	1
01	005 T005	30	0-30d	Yes	1		127	127	mmHg	1	78	78	mmHg	1	75	75	bpm	1
01	006 T006	10	-15-0d	Yes	1		133	133	mmHg	1	70	70	mmHg	1	70	70	bpm	1	170	170	cm	1	70	70	kg	1
01	006 T006	20	0d	Yes	1		105	105	mmHg	1	63	63	mmHg	1	85	85	bpm	1
01	006 T006	30	0-30d	Yes	1		126	126	mmHg	1	77	77	mmHg	1	78	78	bpm	1
01	007 T008	10	-15-0d	Yes	1		144	144	mmHg	1	77	77	mmHg	1	77	77	bpm	1	172	172	cm	1	66	66	kg	1
01	007 T008	20	0d	Yes	1		115	115	mmHg	1	60	60	mmHg	1	60	60	bpm	1
01	007 T008	30	0-30d	Yes	1		125	125	mmHg	1	70	70	mmHg	1	98	98	bpm	1
01	008 T007	10	-15-0d	Yes	1		134	134	mmHg	1	90	90	mmHg	1	71	71	bpm	1	173	173	cm	1	70	70	kg	1
01	008 T007	20	0d	Yes	1		100	100	mmHg	1	60	60	mmHg	1	85	85	bpm	1
01	008 T007	30	0-30d	Yes	1		126	126	mmHg	1	78	78	mmHg	1	62	62	bpm	1
01	009 T009	10	-15-0d	Yes	1		94	94	mmHg	1	70	70	mmHg	1	65	65	bpm	1	166	166	cm	1	61	61	kg	1
01	009 T009	20	0d	Yes	1		120	120	mmHg	1	70	70	mmHg	1	60	60	bpm	1
01	009 T009	30	0-30d	Yes	1		124	124	mmHg	1	70	70	mmHg	1	77	77	bpm	1
01	010 T010	10	-15-0d	Yes	1		107	107	mmHg	1	90	90	mmHg	1	106	106	bpm	1	160	160	cm	1	47.4	47.4	kg	1
01	010 T010	20	0d	Yes	1		96	96	mmHg	1	60	60	mmHg	1	91	91	bpm	1
01	010 T010	30	0-30d	Yes	1		115	115	mmHg	1	84	84	mmHg	1	75	75	bpm	1
01	011	10	-15-0d	Yes	1		130	130	mmHg	1	85	85	mmHg	1	69	69	bpm	1	155	155	cm	1	43	43	kg	1
01	012	10	-15-0d	Yes	1		106	106	mmHg	1	60	60	mmHg	1	65	65	bpm	1	160	160	cm	1	47	47	kg	1
01	013 T011	10	-15-0d	Yes	1		129	129	mmHg	1	75	75	mmHg	1	75	75	bpm	1	166	166	cm	1	69	69	kg	1
01	013 T011	20	0d	Yes	1		131	131	mmHg	1	75	75	mmHg	1	62	62	bpm	1
01	013 T011	30	0-30d	Yes	1		127	127	mmHg	1	68	68	mmHg	1	84	84	bpm	1
01	014 T012	10	-15-0d	Yes	1		124	124	mmHg	1	79	79	mmHg	1	76	76	bpm	1	168	168	cm	1	58.3	58.3	kg	1
01	014 T012	20	0d	Yes	1		110	110	mmHg	1	76	76	mmHg	1	78	78	bpm	1
01	014 T012	30	0-30d	Yes	1		103	103	mmHg	1	60	60	mmHg	1	76	76	bpm	1
01	015 T013	10	-15-0d	Yes	1		131	131	mmHg	1	81	81	mmHg	1	85	85	bpm	1	158	158	cm	1	77	77	kg	1
01	015 T013	20	0d	Yes	1		132	132	mmHg	1	77	77	mmHg	1	66	66	bpm	1
01	015 T013	30	0-30d	Yes	1		98	98	mmHg	1	54	54	mmHg	1	71	71	bpm	1
01	016 T014	10	-15-0d	Yes	1		115	115	mmHg	1	75	75	mmHg	1	70	70	bpm	1	160	160	cm	1	58.3	58.3	kg	1
01	016 T014	20	0d	Yes	1		115	115	mmHg	1	74	74	mmHg	1	66	66	bpm	1
01	016 T014	30	0-30d	Yes	1		98	98	mmHg	1	54	54	mmHg	1	71	71	bpm	1
01	017 T015	10	-15-0d	Yes	1		109	109	mmHg	1	60	60	mmHg	1	60	60	bpm	1	158	158	cm	1	60	60	kg	1
01	017 T015	20	0d	Yes	1		119	119	mmHg	1	76	76	mmHg	1	67	67	bpm	1
01	017 T015	30	0-30d	Yes	1		120	120	mmHg	1	78	78	mmHg	1	78	78	bpm	1
01	018 T016	10	-15-0d	Yes	1		140	140	mmHg	1	80	80	mmHg	1	82	82	bpm	1	173	173	cm	1	85	85	kg	1
01	018 T016	20	0d	Yes	1		128	128	mmHg	1	79	79	mmHg	1	79	79	bpm	1
01	018 T016	30	0-30d	Yes	1		113	113	mmHg	1	74	74	mmHg	1	100	100	bpm	1
01	019 T018	10	-15-0d	Yes	1		98	98	mmHg	1	52	52	mmHg	1	83	83	bpm	1	163	163	cm	1	59	59	kg	1
01	019 T018	20	0d	Yes	1		102	102	mmHg	1	60	60	mmHg	1	75	75	bpm	1
01	019 T018	30	0-30d	Yes	1		99	99	mmHg	1	60	60	mmHg	1	65	65	bpm	1
01	020 T021	10	-15-0d	Yes	1		98	98	mmHg	1	60	60	mmHg	1	60	60	bpm	1	150	150	cm	1	60	60	kg	1
01	020 T021	20	0d	Yes	1		102	102	mmHg	1	60	60	mmHg	1	60	60	bpm	1
01	020 T021	30	0-30d	Yes	1		114	114	mmHg	1	64	64	mmHg	1	90	90	bpm	1
01	021 T022	10	-15-0d	Yes	1		111	111	mmHg	1	68	68	mmHg	1	70	70	bpm	1	170	170	cm	1	69	69	kg	1
01	021 T022	20	0d	Yes	1		105	105	mmHg	1	69	69	mmHg	1	70	70	bpm	1
01	021 T022	30	0-30d	Yes	1		117	117	mmHg	1	63	63	mmHg	1	60	60	bpm	1
01	022 T023	10	-15-0d	Yes	1		113	113	mmHg	1	74	74	mmHg	1	72	72	bpm	1	160	160	cm	1	73	73	kg	1
01	022 T023	20	0d	Yes	1		107	107	mmHg	1	77	77	mmHg	1	76	76	bpm	1
01	022 T023	30	0-30d	Yes	1		116	116	mmHg	1	70	70	mmHg	1	73	73	bpm	1
01	023 T027	10	-15-0d	Yes	1		125	125	mmHg	1	87	87	mmHg	1	64	64	bpm	1	160	160	cm	1	47.4	47.4	kg	1
01	023 T027	20	0d	Yes	1		122	122	mmHg	1	71	71	mmHg	1	75	75	bpm	1
01	023 T027	30	0-30d	Yes	1		128	128	mmHg	1	66	66	mmHg	1	70	70	bpm	1
01	024 T028	10	-15-0d	Yes	1		99	99	mmHg	1	71	71	mmHg	1	86	86	bpm	1	162	162	cm	1	62.5	62.5	kg	1
01	024 T028	20	0d	Yes	1		105	105	mmHg	1	53	53	mmHg	1	84	84	bpm	1
01	024 T028	30	0-30d	Yes	1		116	116	mmHg	1	68	68	mmHg	1	63	63	bpm	1
01	025 T029	10	-15-0d	Yes	1		104	104	mmHg	1	65	65	mmHg	1	108	108	bpm	1	153	153	cm	1	53	53	kg	1
01	025 T029	20	0d	Yes	1		120	120	mmHg	1	70	70	mmHg	1	142	142	bpm	1
01	025 T029	30	0-30d	Yes	1		111	111	mmHg	1	72	72	mmHg	1	80	80	bpm	1
01	026 T030	10	-15-0d	Yes	1		116	116	mmHg	1	82	82	mmHg	1	84	84	bpm	1	160	160	cm	1	70	70	kg	1
01	026 T030	20	0d	Yes	1		140	140	mmHg	1	60	60	mmHg	1	88	88	bpm	1
01	026 T030	30	0-30d	Yes	1		109	109	mmHg	1	65	65	mmHg	1	83	83	bpm	1
01	027 T036	10	-15-0d	Yes	1		131	131	mmHg	1	74	74	mmHg	1	69	69	bpm	1	160	160	cm	1	61	61	kg	1
01	027 T036	20	0d	Yes	1		133	133	mmHg	1	63	63	mmHg	1	86	86	bpm	1
01	027 T036	30	0-30d	Yes	1		105	105	mmHg	1	56	56	mmHg	1	43	43	bpm	1
01	028 T045	10	-15-0d	Yes	1		120	120	mmHg	1	76	76	mmHg	1	76	76	bpm	1	160	160	cm	1	52	52	kg	1
01	028 T045	20	0d	Yes	1		152	152	mmHg	1	52	52	mmHg	1	88	88	bpm	1
01	028 T045	30	0-30d	Yes	1		95	95	mmHg	1	60	60	mmHg	1	78	78	bpm	1
01	029 T051	10	-15-0d	Yes	1		105	105	mmHg	1	62	62	mmHg	1	82	82	bpm	1	158	158	cm	1	62	62	kg	1
01	029 T051	20	0d	Yes	1		126	126	mmHg	1	65	65	mmHg	1	86	86	bpm	1
01	029 T051	30	0-30d	Yes	1		101	101	mmHg	1	77	77	mmHg	1	79	79	bpm	1
01	030 T048	10	-15-0d	Yes	1		110	110	mmHg	1	77	77	mmHg	1	72	72	bpm	1	153	153	cm	1	44.5	44.5	kg	1
01	030 T048	20	0d	Yes	1		113	113	mmHg	1	57	57	mmHg	1	93	93	bpm	1
01	030 T048	30	0-30d	Yes	1		108	108	mmHg	1	69	69	mmHg	1	98	98	bpm	1
01	031 T046	10	-15-0d	Yes	1		143	143	mmHg	1	78	78	mmHg	1	64	64	bpm	1	169	169	cm	1	66	66	kg	1
01	031 T046	20	0d	Yes	1		149	149	mmHg	1	76	76	mmHg	1	76	76	bpm	1
01	031 T046	30	0-30d	Yes	1		105	105	mmHg	1	56	56	mmHg	1	43	43	bpm	1
01	032 T049	10	-15-0d	Yes	1		121	121	mmHg	1	75	75	mmHg	1	75	75	bpm	1	173	173	cm	1	71	71	kg	1
01	032 T049	20	0d	Yes	1		138	138	mmHg	1	80	80	mmHg	1	110	110	bpm	1
01	032 T049	30	0-30d	Yes	1		106	106	mmHg	1	67	67	mmHg	1	99	99	bpm	1
01	033 T052	10	-15-0d	Yes	1		121	121	mmHg	1	75	75	mmHg	1	75	75	bpm	1	162	162	cm	1	71	71	kg	1
01	033 T052	20	0d	Yes	1		138	138	mmHg	1	76	76	mmHg	1	118	118	bpm	1
01	033 T052	30	0-30d	Yes	1		124	124	mmHg	1	81	81	mmHg	1	79	79	bpm	1
01	035 T059	10	-15-0d	Yes	1		142	142	mmHg	1	76	76	mmHg	1	60	60	bpm	1	156	156	cm	1	56	56	kg	1
01	035 T059	20	0d	Yes	1		101	101	mmHg	1	52	52	mmHg	1	70	70	bpm	1
01	035 T059	30	0-30d	Yes	1		107	107	mmHg	1	77	77	mmHg	1	60	60	bpm	1
01	036 T060	10	-15-0d	Yes	1		113	113	mmHg	1	69	69	mmHg	1	79	79	bpm	1	160	160	cm	1	53.5	53.5	kg	1
01	036 T060	20	0d	Yes	1		113	113	mmHg	1	69	69	mmHg	1	115	115	bpm	1
01	036 T060	30	0-30d	Yes	1		109	109	mmHg	1	70	70	mmHg	1	112	112	bpm	1
01	038 T085	10	-15-0d	Yes	1		105	105	mmHg	1	63	63	mmHg	1	69	69	bpm	1	169	169	cm	1	71	71	kg	1
01	038 T085	20	0d	Yes	1		121	121	mmHg	1	65	65	mmHg	1	77	77	bpm	1
01	038 T085	30	0-30d	Yes	1		112	112	mmHg	1	64	64	mmHg	1	98	98	bpm	1
01	039 T081	10	-15-0d	Yes	1		110	110	mmHg	1	75	75	mmHg	1	83	83	bpm	1	185	185	cm	1	72.5	72.5	kg	1
01	039 T081	20	0d	Yes	1		114	114	mmHg	1	69	69	mmHg	1	69	69	bpm	1
01	039 T081	30	0-30d	Yes	1		110	110	mmHg	1	68	68	mmHg	1	93	93	bpm	1
01	040 T089	10	-15-0d	Yes	1		120	120	mmHg	1	68	68	mmHg	1	64	64	bpm	1	163	163	cm	1	59	59	kg	1
01	040 T089	20	0d	Yes	1		114	114	mmHg	1	70	70	mmHg	1	73	73	bpm	1
01	040 T089	30	0-30d	Yes	1		110	110	mmHg	1	68	68	mmHg	1	93	93	bpm	1
01	041 T090	10	-15-0d	Yes	1		128	128	mmHg	1	75	75	mmHg	1	78	78	bpm	1	156	156	cm	1	50	50	kg	1
01	041 T090	20	0d	Yes	1		110	110	mmHg	1	69	69	mmHg	1	65	65	bpm	1
01	041 T090	30	0-30d	Yes	1		127	127	mmHg	1	74	74	mmHg	1	99	99	bpm	1
01	042 T094	10	-15-0d	Yes	1		115	115	mmHg	1	82	82	mmHg	1	79	79	bpm	1	167	167	cm	1	64	64	kg	1
01	042 T094	20	0d	Yes	1		110	110	mmHg	1	69	69	mmHg	1	72	72	bpm	1
01	042 T094	30	0-30d	Yes	1		121	121	mmHg	1	64	64	mmHg	1	86	86	bpm	1
01	044 T097	10	-15-0d	Yes	1		125	125	mmHg	1	70	70	mmHg	1	77	77	bpm	1	163	163	cm	1	60	60	kg	1
01	044 T097	20	0d	Yes	1		127	127	mmHg	1	72	72	mmHg	1	78	78	bpm	1
01	044 T097	30	0-30d	Yes	1		104	104	mmHg	1	66	66	mmHg	1	106	106	bpm	1
01	045	10	-15-0d	Yes	1		98	98	mmHg	1	64	64	mmHg	1	76	76	bpm	1	152	152	cm	1	50	50	kg	1
01	049 T116	10	-15-0d	Yes	1		125	125	mmHg	1	73	73	mmHg	1	74	74	bpm	1	163	163	cm	1	74	74	kg	1
01	049 T116	20	0d	Yes	1		134	134	mmHg	1	85	85	mmHg	1	76	76	bpm	1
01	049 T116	30	0-30d	Yes	1		128	128	mmHg	1	66	66	mmHg	1	88	88	bpm	1
01	050 T117	10	-15-0d	Yes	1		125	125	mmHg	1	70	70	mmHg	1	77	77	bpm	1	150	150	cm	1	52.5	52.5	kg	1
01	050 T117	20	0d	Yes	1		127	127	mmHg	1	72	72	mmHg	1	82	82	bpm	1
01	050 T117	30	0-30d	Yes	1		111	111	mmHg	1	80	80	mmHg	1	98	98	bpm	1
01	052 T122	10	-15-0d	Yes	1		132	132	mmHg	1	66	66	mmHg	1	62	62	bpm	1	155	155	cm	1	61	61	kg	1
01	052 T122	20	0d	Yes	1		116	116	mmHg	1	57	57	mmHg	1	44	44	bpm	1
01	052 T122	30	0-30d	Yes	1		136	136	mmHg	1	76	76	mmHg	1	60	60	bpm	1
01	053	10	-15-0d	Yes	1		140	140	mmHg	1	84	84	mmHg	1	60	60	bpm	1	183	183	cm	1	65	65	kg	1
01	054	10	-15-0d	Yes	1		103	103	mmHg	1	65	65	mmHg	1	50	50	bpm	1	160	160	cm	1	65	65	kg	1
01	055	10	-15-0d	Yes	1		100	100	mmHg	1	55	55	mmHg	1	73	73	bpm	1	156	156	cm	1	55.5	55.5	kg	1
01	056 T123	10	-15-0d	Yes	1		125	125	mmHg	1	79	79	mmHg	1	75	75	bpm	1	170	170	cm	1	81	81	kg	1
01	056 T123	20	0d	Yes	1		117	117	mmHg	1	85	85	mmHg	1	76	76	bpm	1
01	056 T123	30	0-30d	Yes	1		126	126	mmHg	1	78	78	mmHg	1	75	75	bpm	1
01	058 T128	10	-15-0d	Yes	1		100	100	mmHg	1	75	75	mmHg	1	78	78	bpm	1	158	158	cm	1	57	57	kg	1
01	058 T128	20	0d	Yes	1		94	94	mmHg	1	50	50	mmHg	1	100	100	bpm	1
01	058 T128	30	0-30d	Yes	1		104	104	mmHg	1	63	63	mmHg	1	71	71	bpm	1
01	059 T130	10	-15-0d	Yes	1		120	120	mmHg	1	75	75	mmHg	1	86	86	bpm	1	173	173	cm	1	65	65	kg	1
01	059 T130	20	0d	Yes	1		129	129	mmHg	1	85	85	mmHg	1	101	101	bpm	1
01	059 T130	30	0-30d	Yes	1		114	114	mmHg	1	72	72	mmHg	1	111	111	bpm	1
01	060 T135	10	-15-0d	Yes	1		105	105	mmHg	1	60	60	mmHg	1	82	82	bpm	1	175	175	cm	1	73	73	kg	1
01	060 T135	20	0d	Yes	1		130	130	mmHg	1	84	84	mmHg	1	89	89	bpm	1
01	060 T135	30	0-30d	Yes	1		106	106	mmHg	1	60	60	mmHg	1	75	75	bpm	1
01	061 T132	10	-15-0d	Yes	1		135	135	mmHg	1	75	75	mmHg	1	64	64	bpm	1	155	155	cm	1	61	61	kg	1
01	061 T132	20	0d	Yes	1		140	140	mmHg	1	77	77	mmHg	1	55	55	bpm	1
01	061 T132	30	0-30d	Yes	1		106	106	mmHg	1	54	54	mmHg	1	67	67	bpm	1
01	062 T141	10	-15-0d	Yes	1		129	129	mmHg	1	88	88	mmHg	1	118	118	bpm	1	155	155	cm	1	52	52	kg	1
01	062 T141	20	0d	Yes	1		77	77	mmHg	1	46	46	mmHg	1	90	90	bpm	1
01	062 T141	30	0-30d	Yes	1		126	126	mmHg	1	82	82	mmHg	1	92	92	bpm	1
01	063 T143	10	-15-0d	Yes	1		138	138	mmHg	1	72	72	mmHg	1	61	61	bpm	1	169	169	cm	1	65.9	65.9	kg	1
01	063 T143	20	0d	Yes	1		157	157	mmHg	1	77	77	mmHg	1	60	60	bpm	1
01	063 T143	30	0-30d	Yes	1		126	126	mmHg	1	82	82	mmHg	1	92	92	bpm	1
01	064 T144	10	-15-0d	Yes	1		129	129	mmHg	1	46	46	mmHg	1	62	62	bpm	1	158	158	cm	1	56.7	56.7	kg	1
01	064 T144	20	0d	Yes	1		136	136	mmHg	1	52	52	mmHg	1	65	65	bpm	1
01	064 T144	30	0-30d	Yes	1		109	109	mmHg	1	70	70	mmHg	1	63	63	bpm	1
01	065 T165	10	-15-0d	Yes	1		117	117	mmHg	1	76	76	mmHg	1	93	93	bpm	1	155	155	cm	1	62	62	kg	1
01	065 T165	20	0d	Yes	1		110	110	mmHg	1	74	74	mmHg	1	113	113	bpm	1
01	065 T165	30	0-30d	Yes	1		112	112	mmHg	1	68	68	mmHg	1	93	93	bpm	1
01	066 T164	10	-15-0d	Yes	1		204	204	mmHg	1	62	62	mmHg	1	92	92	bpm	1	152	152	cm	1	55	55	kg	1
01	066 T164	20	0d	Yes	1		135	135	mmHg	1	70	70	mmHg	1	81	81	bpm	1
01	066 T164	30	0-30d	Yes	1		117	117	mmHg	1	53	53	mmHg	1	53	53	bpm	1
03	002 T073	10	-15-0d	Yes	1		96	96	mmHg	1	72	72	mmHg	1	78	78	bpm	1	155	155	cm	1	41	41	kg	1
03	002 T073	20	0d	Yes	1		126	126	mmHg	1	71	71	mmHg	1	78	78	bpm	1
03	002 T073	30	0-30d	Yes	1		126	126	mmHg	1	57	57	mmHg	1	65	65	bpm	1
03	003 T074	10	-15-0d	Yes	1		110	110	mmHg	1	63	63	mmHg	1	62	62	bpm	1	165	165	cm	1	71	71	kg	1
03	003 T074	20	0d	Yes	1		128	128	mmHg	1	58	58	mmHg	1	110	110	bpm	1
03	003 T074	30	0-30d	Yes	1		118	118	mmHg	1	70	70	mmHg	1	80	80	bpm	1
03	004 T079	10	-15-0d	Yes	1		125	125	mmHg	1	65	65	mmHg	1	95	95	bpm	1	192	192	cm	1	87	87	kg	1
03	004 T079	20	0d	Yes	1		126	126	mmHg	1	71	71	mmHg	1	78	78	bpm	1
03	004 T079	30	0-30d	Yes	1		110	110	mmHg	1	50	50	mmHg	1	80	80	bpm	1
03	005 T086	10	-15-0d	Yes	1		120	120	mmHg	1	52	52	mmHg	1	80	80	bpm	1	155	155	cm	1	55	55	kg	1
03	005 T086	20	0d	Yes	1		130	130	mmHg	1	62	62	mmHg	1	62	62	bpm	1
03	005 T086	30	0-30d	Yes	1		120	120	mmHg	1	65	65	mmHg	1	65	65	bpm	1
03	006 T100	10	-15-0d	Yes	1		102	102	mmHg	1	68	68	mmHg	1	78	78	bpm	1	158	158	cm	1	56	56	kg	1
03	007 T106	10	-15-0d	Yes	1		102	102	mmHg	1	68	68	mmHg	1	78	78	bpm	1	179	179	cm	1	73	73	kg	1
03	007 T106	20	0d	Yes	1		120	120	mmHg	1	80	80	mmHg	1	100	100	bpm	1
03	007 T106	30	0-30d	Yes	1		126	126	mmHg	1	60	60	mmHg	1	93	93	bpm	1
03	008 T111	10	-15-0d	Yes	1		111	111	mmHg	1	76	76	mmHg	1	85	85	bpm	1	160	160	cm	1	58	58	kg	1
03	008 T111	20	0d	Yes	1		122	122	mmHg	1	76	76	mmHg	1	112	112	bpm	1
03	008 T111	30	0-30d	Yes	1		122	122	mmHg	1	76	76	mmHg	1	80	80	bpm	1
03	009 T113	10	-15-0d	Yes	1		103	103	mmHg	1	72	72	mmHg	1	80	80	bpm	1	150	150	cm	1	50	50	kg	1
03	009 T113	20	0d	Yes	1		105	105	mmHg	1	62	62	mmHg	1	75	75	bpm	1
03	009 T113	30	0-30d	Yes	1		110	110	mmHg	1	62	62	mmHg	1	78	78	bpm	1
03	010 T131	10	-15-0d	Yes	1		125	125	mmHg	1	70	70	mmHg	1	80	80	bpm	1	174	174	cm	1	78	78	kg	1
03	010 T131	20	0d	Yes	1		125	125	mmHg	1	70	70	mmHg	1	79	79	bpm	1
03	010 T131	30	0-30d	Yes	1		116	116	mmHg	1	62	62	mmHg	1	69	69	bpm	1
03	011 T134	10	-15-0d	Yes	1		110	110	mmHg	1	65	65	mmHg	1	70	70	bpm	1	170	170	cm	1	60	60	kg	1
03	011 T134	20	0d	Yes	1		105	105	mmHg	1	58	58	mmHg	1	82	82	bpm	1
03	011 T134	30	0-30d	Yes	1		113	113	mmHg	1	68	68	mmHg	1	80	80	bpm	1
03	012 T137	10	-15-0d	Yes	1		116	116	mmHg	1	73	73	mmHg	1	71	71	bpm	1	170	170	cm	1	70	70	kg	1
03	012 T137	20	0d	Yes	1		115	115	mmHg	1	65	65	mmHg	1	65	65	bpm	1
03	012 T137	30	0-30d	Yes	1		120	120	mmHg	1	65	65	mmHg	1	75	75	bpm	1
03	013 T142	10	-15-0d	Yes	1		121	121	mmHg	1	68	68	mmHg	1	81	81	bpm	1	163	163	cm	1	72	72	kg	1
03	013 T142	20	0d	Yes	1		115	115	mmHg	1	63	63	mmHg	1	59	59	bpm	1
03	013 T142	30	0-30d	Yes	1		126	126	mmHg	1	78	78	mmHg	1	85	85	bpm	1
04	001 T088	10	-15-0d	Yes	1		101	101	mmHg	1	67	67	mmHg	1	89	89	bpm	1	180	180	cm	1	75	75	kg	1
04	001 T088	20	0d	Yes	1		135	135	mmHg	1	78	78	mmHg	1	82	82	bpm	1
04	001 T088	30	0-30d	Yes	1		120	120	mmHg	1	95	95	mmHg	1	72	72	bpm	1
04	002 T092	10	-15-0d	Yes	1		133	133	mmHg	1	75	75	mmHg	1	64	64	bpm	1	173	173	cm	1	61	61	kg	1
04	002 T092	20	0d	Yes	1		105	105	mmHg	1	60	60	mmHg	1	68	68	bpm	1
04	002 T092	30	0-30d	Yes	1		110	110	mmHg	1	66	66	mmHg	1	86	86	bpm	1
04	003 T108	10	-15-0d	Yes	1		121	121	mmHg	1	82	82	mmHg	1	75	75	bpm	1	170	170	cm	1	65	65	kg	1
04	003 T108	20	0d	Yes	1		136	136	mmHg	1	65	65	mmHg	1	77	77	bpm	1
04	003 T108	30	0-30d	Yes	1		107	107	mmHg	1	69	69	mmHg	1	81	81	bpm	1
04	004 T110	10	-15-0d	Yes	1		134	134	mmHg	1	73	73	mmHg	1	70	70	bpm	1	150	150	cm	1	58	58	kg	1
04	004 T110	20	0d	Yes	1		123	123	mmHg	1	69	69	mmHg	1	88	88	bpm	1
04	004 T110	30	0-30d	Yes	1		161	161	mmHg	1	92	92	mmHg	1	81	81	bpm	1
05	002 T102	10	-15-0d	Yes	1		128	128	mmHg	1	74	74	mmHg	1	62	62	bpm	1	162	162	cm	1	61	61	kg	1
05	002 T102	20	0d	Yes	1		105	105	mmHg	1	62	62	mmHg	1	90	90	bpm	1
05	002 T102	30	0-30d	Yes	1		116	116	mmHg	1	79	79	mmHg	1	90	90	bpm	1
05	003 T103	10	-15-0d	Yes	1		108	108	mmHg	1	76	76	mmHg	1	70	70	bpm	1	165	165	cm	1	72	72	kg	1
05	003 T103	20	0d	Yes	1		115	115	mmHg	1	62	62	mmHg	1	90	90	bpm	1
05	003 T103	30	0-30d	Yes	1		116	116	mmHg	1	70	70	mmHg	1	90	90	bpm	1
05	004 T127	10	-15-0d	Yes	1		115	115	mmHg	1	78	78	mmHg	1	84	84	bpm	1	151	151	cm	1	42.5	42.5	kg	1
05	004 T127	20	0d	Yes	1		125	125	mmHg	1	62	62	mmHg	1	95	95	bpm	1
05	004 T127	30	0-30d	Yes	1		120	120	mmHg	1	66	66	mmHg	1	71	71	bpm	1
05	005 T147	10	-15-0d	Yes	1		108	108	mmHg	1	66	66	mmHg	1	65	65	bpm	1	176	176	cm	1	73	73	kg	1
05	005 T147	20	0d	Yes	1		105	105	mmHg	1	62	62	mmHg	1	90	90	bpm	1
05	005 T147	30	0-30d	Yes	1		128	128	mmHg	1	80	80	mmHg	1	90	90	bpm	1
05	006 T149	10	-15-0d	Yes	1		99	99	mmHg	1	77	77	mmHg	1	72	72	bpm	1	147	147	cm	1	42	42	kg	1
05	006 T149	20	0d	Yes	1		105	105	mmHg	1	62	62	mmHg	1	90	90	bpm	1
05	006 T149	30	0-30d	Yes	1		112	112	mmHg	1	51	51	mmHg	1	86	86	bpm	1
07	001	10	-15-0d	Yes	1		145	145	mmHg	1	74	74	mmHg	1	80	80	bpm	1	165	165	cm	1	59	59	kg	1
07	002 T034	10	-15-0d	Yes	1		112	112	mmHg	1	65	65	mmHg	1	82	82	bpm	1	160	160	cm	1	40	40	kg	1
07	002 T034	20	0d	Yes	1		120	120	mmHg	1	67	67	mmHg	1	79	79	bpm	1
07	002 T034	30	0-30d	Yes	1		114	114	mmHg	1	56	56	mmHg	1	79	79	bpm	1
07	003	10	-15-0d	Yes	1		113	113	mmHg	1	74	74	mmHg	1	80	80	bpm	1	157	157	cm	1	42.5	42.5	kg	1
07	004 T035	10	-15-0d	Yes	1		120	120	mmHg	1	74	74	mmHg	1	78	78	bpm	1	158	158	cm	1	45	45	kg	1
07	004 T035	20	0d	Yes	1		144	144	mmHg	1	89	89	mmHg	1	72	72	bpm	1
07	004 T035	30	0-30d	Yes	1		121	121	mmHg	1	65	65	mmHg	1	74	74	bpm	1
07	005 T037	10	-15-0d	Yes	1		114	114	mmHg	1	65	65	mmHg	1	82	82	bpm	1	164	164	cm	1	46	46	kg	1
07	005 T037	20	0d	Yes	1		120	120	mmHg	1	70	70	mmHg	1	83	83	bpm	1
07	005 T037	30	0-30d	Yes	1		115	115	mmHg	1	79	79	mmHg	1	79	79	bpm	1
07	006 T040	10	-15-0d	Yes	1		100	100	mmHg	1	70	70	mmHg	1	84	84	bpm	1	173	173	cm	1	64	64	kg	1
07	006 T040	20	0d	Yes	1		100	100	mmHg	1	71	71	mmHg	1	79	79	bpm	1
07	006 T040	30	0-30d	Yes	1		120	120	mmHg	1	77	77	mmHg	1	87	87	bpm	1
07	007 T041	10	-15-0d	Yes	1		120	120	mmHg	1	77	77	mmHg	1	80	80	bpm	1	152	152	cm	1	65	65	kg	1
07	007 T041	20	0d	Yes	1		144	144	mmHg	1	85	85	mmHg	1	80	80	bpm	1
07	007 T041	30	0-30d	Yes	1		100	100	mmHg	1	59	59	mmHg	1	85	85	bpm	1
07	008 T044	10	-15-0d	Yes	1		115	115	mmHg	1	77	77	mmHg	1	58	58	bpm	1	157	157	cm	1	50	50	kg	1
07	008 T044	20	0d	Yes	1		124	124	mmHg	1	76	76	mmHg	1	74	74	bpm	1
07	008 T044	30	0-30d	Yes	1		112	112	mmHg	1	67	67	mmHg	1	78	78	bpm	1
07	009	10	-15-0d	ND!
07	011 T056	10	-15-0d	Yes	1		123	123	mmHg	1	65	65	mmHg	1	55	55	bpm	1	158	158	cm	1	45	45	kg	1
07	011 T056	20	0d	Yes	1		132	132	mmHg	1	76	76	mmHg	1	75	75	bpm	1
07	011 T056	30	0-30d	Yes	1		105	105	mmHg	1	65	65	mmHg	1	76	76	bpm	1
07	012 T058	10	-15-0d	Yes	1		120	120	mmHg	1	75	75	mmHg	1	61	61	bpm	1	153	153	cm	1	47	47	kg	1
07	012 T058	20	0d	Yes	1		151	151	mmHg	1	101	101	mmHg	1	86	86	bpm	1
07	012 T058	30	0-30d	Yes	1		106	106	mmHg	1	68	68	mmHg	1	65	65	bpm	1
07	013 T068	10	-15-0d	Yes	1		130	130	mmHg	1	90	90	mmHg	1	62	62	bpm	1	165	165	cm	1	87	87	kg	1
07	013 T068	20	0d	Yes	1		130	130	mmHg	1	90	90	mmHg	1	86	86	bpm	1
07	013 T068	30	0-30d	Yes	1		120	120	mmHg	1	76	76	mmHg	1	75	75	bpm	1
07	014 T067	10	-15-0d	Yes	1		106	106	mmHg	1	64	64	mmHg	1	86	86	bpm	1	158	158	cm	1	56	56	kg	1
07	014 T067	20	0d	Yes	1		130	130	mmHg	1	85	85	mmHg	1	89	89	bpm	1
07	014 T067	30	0-30d	Yes	1		99	99	mmHg	1	71	71	mmHg	1	101	101	bpm	1
07	015 T069	10	-15-0d	Yes	1		141	141	mmHg	1	92	92	mmHg	1	79	79	bpm	1	168	168	cm	1	76	76	kg	1
07	015 T069	20	0d	Yes	1		120	120	mmHg	1	65	65	mmHg	1	79	79	bpm	1
07	015 T069	30	0-30d	Yes	1		111	111	mmHg	1	65	65	mmHg	1	84	84	bpm	1
07	016 T071	10	-15-0d	Yes	1		116	116	mmHg	1	72	72	mmHg	1	80	80	bpm	1	170	170	cm	1	87	87	kg	1
07	016 T071	20	0d	Yes	1		128	128	mmHg	1	90	90	mmHg	1	90	90	bpm	1
07	016 T071	30	0-30d	Yes	1		102	102	mmHg	1	60	60	mmHg	1	82	82	bpm	1
07	017 T076	10	-15-0d	Yes	1		108	108	mmHg	1	67	67	mmHg	1	80	80	bpm	1	159	159	cm	1	42	42	kg	1
07	017 T076	20	0d	Yes	1		133	133	mmHg	1	86	86	mmHg	1	82	82	bpm	1
07	017 T076	30	0-30d	Yes	1		114	114	mmHg	1	62	62	mmHg	1	75	75	bpm	1
07	018 T083	10	-15-0d	Yes	1		112	112	mmHg	1	65	65	mmHg	1	64	64	bpm	1	158	158	cm	1	45	45	kg	1
07	018 T083	20	0d	Yes	1		98	98	mmHg	1	62	62	mmHg	1	82	82	bpm	1
07	018 T083	30	0-30d	Yes	1		91	91	mmHg	1	61	61	mmHg	1	81	81	bpm	1
07	020 T098	10	-15-0d	Yes	1		104	104	mmHg	1	79	79	mmHg	1	78	78	bpm	1	158	158	cm	1	63	63	kg	1
07	020 T098	20	0d	Yes	1		115	115	mmHg	1	81	81	mmHg	1	79	79	bpm	1
07	020 T098	30	0-30d	Yes	1		118	118	mmHg	1	64	64	mmHg	1	84	84	bpm	1
07	021	10	-15-0d	Yes	1		112	112	mmHg	1	80	80	mmHg	1	68	68	bpm	1	159	159	cm	1	52	52	kg	1
07	023 T155	10	-15-0d	Yes	1		110	110	mmHg	1	86	86	mmHg	1	89	89	bpm	1	140	140	cm	1	45	45	kg	1
07	023 T155	20	0d	Yes	1		110	110	mmHg	1	86	86	mmHg	1	89	89	bpm	1
07	023 T155	30	0-30d	Yes	1		103	103	mmHg	1	59	59	mmHg	1	78	78	bpm	1
07	024 T160	10	-15-0d	Yes	1		94	94	mmHg	1	75	75	mmHg	1	85	85	bpm	1	155	155	cm	1	40	40	kg	1
07	024 T160	20	0d	Yes	1		102	102	mmHg	1	65	65	mmHg	1	81	81	bpm	1
07	024 T160	30	0-30d	Yes	1		129	129	mmHg	1	76	76	mmHg	1	99	99	bpm	1
07	025 T159	10	-15-0d	Yes	1		123	123	mmHg	1	96	96	mmHg	1	83	83	bpm	1	155	155	cm	1	45	45	kg	1
07	025 T159	20	0d	Yes	1		115	115	mmHg	1	75	75	mmHg	1	77	77	bpm	1
07	025 T159	30	0-30d	Yes	1		110	110	mmHg	1	62	62	mmHg	1	88	88	bpm	1
08	001 T066	10	-15-0d	Yes	1		89	89	mmHg	1	55	55	mmHg	1	78	78	bpm	1	180	180	cm	1	57	57	kg	1
08	001 T066	20	0d	Yes	1		89	89	mmHg	1	62	62	mmHg	1	82	82	bpm	1
08	001 T066	30	0-30d	Yes	1		125	125	mmHg	1	73	73	mmHg	1	82	82	bpm	1
09	001 T099	10	-15-0d	Yes	1		125	125	mmHg	1	86	86	mmHg	1	74	74	bpm	1	170	170	cm	1	63	63	kg	1
09	001 T099	20	0d	Yes	1		135	135	mmHg	1	79	79	mmHg	1	82	82	bpm	1
09	001 T099	30	0-30d	Yes	1		106	106	mmHg	1	75	75	mmHg	1	87	87	bpm	1
10	001	10	-15-0d	Yes	1		135	135	mmHg	1	82	82	mmHg	1	94	94	bpm	1	155	155	cm	1	67.8	67.8	kg	1
10	002 T025	10	-15-0d	Yes	1		126	126	mmHg	1	73	73	mmHg	1	77	77	bpm	1	156	156	cm	1	70	70	kg	1
10	002 T025	20	0d	Yes	1		150	150	mmHg	1	73	73	mmHg	1	85	85	bpm	1
10	002 T025	30	0-30d	Yes	1		116	116	mmHg	1	72	72	mmHg	1	74	74	bpm	1
10	003 T031	10	-15-0d	Yes	1		123	123	mmHg	1	83	83	mmHg	1	95	95	bpm	1	155	155	cm	1	67.8	67.8	kg	1
10	003 T031	20	0d	Yes	1		140	140	mmHg	1	102	102	mmHg	1	80	80	bpm	1
10	003 T031	30	0-30d	Yes	1		129	129	mmHg	1	91	91	mmHg	1	142	142	bpm	1
10	004 T061	10	-15-0d	Yes	1		106	106	mmHg	1	59	59	mmHg	1	55	55	bpm	1	165	165	cm	1	53.2	53.2	kg	1
10	004 T061	20	0d	Yes	1		98	98	mmHg	1	62	62	mmHg	1	60	60	bpm	1
10	004 T061	30	0-30d	Yes	1		140	140	mmHg	1	65	65	mmHg	1	58	58	bpm	1
10	005 T114	10	-15-0d	Yes	1		131	131	mmHg	1	79	79	mmHg	1	76	76	bpm	1	163	163	cm	1	72	72	kg	1
10	005 T114	20	0d	Yes	1		115	115	mmHg	1	87	87	mmHg	1	80	80	bpm	1
10	005 T114	30	0-30d	Yes	1		136	136	mmHg	1	86	86	mmHg	1	79	79	bpm	1
10	006 T125	10	-15-0d	Yes	1		128	128	mmHg	1	80	80	mmHg	1	50	50	bpm	1	166	166	cm	1	58.6	58.6	kg	1
10	006 T125	20	0d	Yes	1		135	135	mmHg	1	74	74	mmHg	1	93	93	bpm	1
10	006 T125	30	0-30d	Yes	1		134	134	mmHg	1	73	73	mmHg	1	79	79	bpm	1
10	007 T129	10	-15-0d	Yes	1		103	103	mmHg	1	46	46	mmHg	1	70	70	bpm	1	154	154	cm	1	69.3	69.3	kg	1
10	007 T129	20	0d	Yes	1		103	103	mmHg	1	46	46	mmHg	1	70	70	bpm	1
10	007 T129	30	0-30d	Yes	1		125	125	mmHg	1	73	73	mmHg	1	89	89	bpm	1
10	008 T133	10	-15-0d	Yes	1		118	118	mmHg	1	87	87	mmHg	1	87	87	bpm	1	163	163	cm	1	61.3	61.3	kg	1
10	008 T133	20	0d	Yes	1		94	94	mmHg	1	49	49	mmHg	1	72	72	bpm	1
10	008 T133	30	0-30d	Yes	1		109	109	mmHg	1	58	58	mmHg	1	73	73	bpm	1
10	009 T152	10	-15-0d	Yes	1		125	125	mmHg	1	72	72	mmHg	1	70	70	bpm	1	158	158	cm	1	64	64	kg	1
10	009 T152	20	0d	Yes	1		88	88	mmHg	1	58	58	mmHg	1	76	76	bpm	1
10	009 T152	30	0-30d	Yes	1		113	113	mmHg	1	87	87	mmHg	1	93	93	bpm	1
11	001 T075	10	-15-0d	Yes	1		104	104	mmHg	1	73	73	mmHg	1	64	64	bpm	1	171	171	cm	1	106	106	kg	1
11	001 T075	20	0d	Yes	1		125	125	mmHg	1	81	81	mmHg	1	92	92	bpm	1
11	001 T075	30	0-30d	Yes	1		126	126	mmHg	1	86	86	mmHg	1	89	89	bpm	1
11	002 T087	10	-15-0d	Yes	1		124	124	mmHg	1	76	76	mmHg	1	80	80	bpm	1	150	150	cm	1	56	56	kg	1
11	002 T087	20	0d	Yes	1		116	116	mmHg	1	60	60	mmHg	1	69	69	bpm	1
11	002 T087	30	0-30d	Yes	1		135	135	mmHg	1	81	81	mmHg	1	86	86	bpm	1
11	003 T148	10	-15-0d	Yes	1		93	93	mmHg	1	73	73	mmHg	1	88	88	bpm	1	152	152	cm	1	43	43	kg	1
11	003 T148	20	0d	Yes	1		106	106	mmHg	1	76	76	mmHg	1	75	75	bpm	1
11	003 T148	30	0-30d	Yes	1		118	118	mmHg	1	76	76	mmHg	1	82	82	bpm	1
11	004 T161	10	-15-0d	Yes	1		93	93	mmHg	1	73	73	mmHg	1	81	81	bpm	1	153	153	cm	1	50	50	kg	1
11	004 T161	20	0d	Yes	1		122	122	mmHg	1	50	50	mmHg	1	68	68	bpm	1
11	004 T161	30	0-30d	Yes	1		118	118	mmHg	1	76	76	mmHg	1	82	82	bpm	1
12	001 T153	10	-15-0d	Yes	1		104	104	mmHg	1	64	64	mmHg	1	78	78	bpm	1	155	155	cm	1	50	50	kg	1
12	001 T153	20	0d	Yes	1		112	112	mmHg	1	62	62	mmHg	1	86	86	bpm	1
12	001 T153	30	0-30d	Yes	1		136	136	mmHg	1	64	64	mmHg	1	78	78	bpm	1
13	001 T062	10	-15-0d	Yes	1		128	128	mmHg	1	60	60	mmHg	1	58	58	bpm	1	161	161	cm	1	65	65	kg	1
13	001 T062	20	0d	Yes	1		140	140	mmHg	1	63	63	mmHg	1	73	73	bpm	1
13	001 T062	30	0-30d	Yes	1		112	112	mmHg	1	58	58	mmHg	1	102	102	bpm	1
13	002 T064	10	-15-0d	Yes	1		125	125	mmHg	1	72	72	mmHg	1	61	61	bpm	1	162	162	cm	1	57	57	kg	1
13	002 T064	20	0d	Yes	1		118	118	mmHg	1	76	76	mmHg	1	75	75	bpm	1
13	002 T064	30	0-30d	Yes	1		133	133	mmHg	1	81	81	mmHg	1	72	72	bpm	1
13	003 T065	10	-15-0d	Yes	1		104	104	mmHg	1	69	69	mmHg	1	96	96	bpm	1	160	160	cm	1	57	57	kg	1
13	003 T065	20	0d	Yes	1		120	120	mmHg	1	72	72	mmHg	1	80	80	bpm	1
13	003 T065	30	0-30d	Yes	1		123	123	mmHg	1	60	60	mmHg	1	93	93	bpm	1
13	004 T118	10	-15-0d	Yes	1		106	106	mmHg	1	60	60	mmHg	1	67	67	bpm	1	150	150	cm	1	60	60	kg	1
13	004 T118	20	0d	Yes	1		126	126	mmHg	1	72	72	mmHg	1	106	106	bpm	1
13	004 T118	30	0-30d	Yes	1		111	111	mmHg	1	73	73	mmHg	1	116	116	bpm	1
13	005 T146	10	-15-0d	Yes	1		101	101	mmHg	1	74	74	mmHg	1	85	85	bpm	1	156	156	cm	1	51	51	kg	1
13	005 T146	20	0d	Yes	1		132	132	mmHg	1	90	90	mmHg	1	78	78	bpm	1
13	005 T146	30	0-30d	Yes	1		132	132	mmHg	1	79	79	mmHg	1	81	81	bpm	1
13	006 T145	10	-15-0d	Yes	1		121	121	mmHg	1	63	63	mmHg	1	62	62	bpm	1	163	163	cm	1	56	56	kg	1
13	006 T145	20	0d	Yes	1		152	152	mmHg	1	68	68	mmHg	1	142	142	bpm	1
13	006 T145	30	0-30d	Yes	1		139	139	mmHg	1	98	98	mmHg	1	69	69	bpm	1
13	007 T158	10	-15-0d	Yes	1		107	107	mmHg	1	51	51	mmHg	1	50	50	bpm	1	160	160	cm	1	63	63	kg	1
13	007 T158	20	0d	Yes	1		118	118	mmHg	1	68	68	mmHg	1	70	70	bpm	1
13	007 T158	30	0-30d	Yes	1		102	102	mmHg	1	67	67	mmHg	1	96	96	bpm	1
14	001 T019	10	-15-0d	Yes	1		107	107	mmHg	1	82	82	mmHg	1	58	58	bpm	1	157	157	cm	1	54	54	kg	1
14	001 T019	20	0d	Yes	1		95	95	mmHg	1	57	57	mmHg	1	66	66	bpm	1
14	001 T019	30	0-30d	Yes	1		107	107	mmHg	1	65	65	mmHg	1	62	62	bpm	1
14	002 T020	10	-15-0d	Yes	1		99	99	mmHg	1	73	73	mmHg	1	74	74	bpm	1	152	152	cm	1	53.5	53.5	kg	1
14	002 T020	20	0d	Yes	1		95	95	mmHg	1	69	69	mmHg	1	80	80	bpm	1
14	002 T020	30	0-30d	Yes	1		91	91	mmHg	1	60	60	mmHg	1	81	81	bpm	1
14	003 T024	10	-15-0d	Yes	1		118	118	mmHg	1	72	72	mmHg	1	75	75	bpm	1	165	165	cm	1	65	65	kg	1
14	003 T024	20	0d	Yes	1		98	98	mmHg	1	65	65	mmHg	1	77	77	bpm	1
14	003 T024	30	0-30d	Yes	1		108	108	mmHg	1	63	63	mmHg	1	70	70	bpm	1
14	004 T026	10	-15-0d	Yes	1		103	103	mmHg	1	56	56	mmHg	1	87	87	bpm	1	158	158	cm	1	53	53	kg	1
14	005 T047	10	-15-0d	Yes	1		112	112	mmHg	1	58	58	mmHg	1	72	72	bpm	1	161	161	cm	1	59	59	kg	1
14	005 T047	20	0d	Yes	1		124	124	mmHg	1	75	75	mmHg	1	86	86	bpm	1
14	005 T047	30	0-30d	Yes	1		113	113	mmHg	1	65	65	mmHg	1	66	66	bpm	1
14	006 T053	10	-15-0d	Yes	1		119	119	mmHg	1	86	86	mmHg	1	75	75	bpm	1	160	160	cm	1	57	57	kg	1
14	006 T053	20	0d	Yes	1		131	131	mmHg	1	75	75	mmHg	1	86	86	bpm	1
14	006 T053	30	0-30d	Yes	1		117	117	mmHg	1	63	63	mmHg	1	87	87	bpm	1
14	007 T095	10	-15-0d	Yes	1		94	94	mmHg	1	56	56	mmHg	1	74	74	bpm	1	144	144	cm	1	55	55	kg	1
14	007 T095	20	0d	Yes	1		113	113	mmHg	1	60	60	mmHg	1	83	83	bpm	1
14	007 T095	30	0-30d	Yes	1		95	95	mmHg	1	54	54	mmHg	1	96	96	bpm	1
14	008 T105	10	-15-0d	Yes	1		122	122	mmHg	1	86	86	mmHg	1	76	76	bpm	1	165	165	cm	1	52	52	kg	1
14	008 T105	20	0d	Yes	1		102	102	mmHg	1	66	66	mmHg	1	64	64	bpm	1
14	008 T105	30	0-30d	Yes	1		101	101	mmHg	1	63	63	mmHg	1	91	91	bpm	1
14	009 T107	10	-15-0d	Yes	1		102	102	mmHg	1	81	81	mmHg	1	94	94	bpm	1	154	154	cm	1	53	53	kg	1
14	009 T107	20	0d	Yes	1		106	106	mmHg	1	70	70	mmHg	1	96	96	bpm	1
14	009 T107	30	0-30d	Yes	1		114	114	mmHg	1	68	68	mmHg	1	102	102	bpm	1
14	010 T112	10	-15-0d	Yes	1		110	110	mmHg	1	85	85	mmHg	1	70	70	bpm	1	157	157	cm	1	69	69	kg	1
14	010 T112	20	0d	Yes	1		110	110	mmHg	1	81	81	mmHg	1	65	65	bpm	1
14	010 T112	30	0-30d	Yes	1		103	103	mmHg	1	74	74	mmHg	1	96	96	bpm	1
14	011 T150	10	-15-0d	Yes	1		87	87	mmHg	1	67	67	mmHg	1	91	91	bpm	1	155	155	cm	1	63	63	kg	1
14	011 T150	20	0d	Yes	1		96	96	mmHg	1	72	72	mmHg	1	81	81	bpm	1
14	011 T150	30	0-30d	Yes	1		98	98	mmHg	1	62	62	mmHg	1	79	79	bpm	1
14	012 T163	10	-15-0d	Yes	1		94	94	mmHg	1	56	56	mmHg	1	74	74	bpm	1	144	144	cm	1	55	55	kg	1
14	012 T163	20	0d	Yes	1		82	82	mmHg	1	63	63	mmHg	1	74	74	bpm	1
14	012 T163	30	0-30d	Yes	1		75	75	mmHg	1	51	51	mmHg	1	73	73	bpm	1
14	013 T162	10	-15-0d	Yes	1		105	105	mmHg	1	68	68	mmHg	1	82	82	bpm	1	154	154	cm	1	51	51	kg	1
14	013 T162	20	0d	Yes	1		118	118	mmHg	1	77	77	mmHg	1	79	79	bpm	1
14	013 T162	30	0-30d	Yes	1		96	96	mmHg	1	68	68	mmHg	1	92	92	bpm	1
15	001 T033	10	-15-0d	Yes	1		92	92	mmHg	1	60	60	mmHg	1	117	117	bpm	1	168	168	cm	1	49.7	49.7	kg	1
15	001 T033	20	0d	Yes	1		92	92	mmHg	1	68	68	mmHg	1	112	112	bpm	1
15	001 T033	30	0-30d	Yes	1		104	104	mmHg	1	73	73	mmHg	1	96	96	bpm	1
15	002 T038	10	-15-0d	Yes	1		109	109	mmHg	1	71	71	mmHg	1	62	62	bpm	1	156	156	cm	1	64	64	kg	1
15	002 T038	20	0d	Yes	1		128	128	mmHg	1	85	85	mmHg	1	63	63	bpm	1
15	002 T038	30	0-30d	Yes	1		95	95	mmHg	1	61	61	mmHg	1	80	80	bpm	1
15	003 T054	10	-15-0d	Yes	1		127	127	mmHg	1	75	75	mmHg	1	59	59	bpm	1	143	143	cm	1	60	60	kg	1
15	003 T054	20	0d	Yes	1		116	116	mmHg	1	69	69	mmHg	1	59	59	bpm	1
15	003 T054	30	0-30d	Yes	1		92	92	mmHg	1	52	52	mmHg	1	90	90	bpm	1
15	004 T063	10	-15-0d	Yes	1		130	130	mmHg	1	84	84	mmHg	1	92	92	bpm	1	ND!				65	65	kg	1
15	004 T063	20	0d	Yes	1		109	109	mmHg	1	62	62	mmHg	1	93	93	bpm	1
15	004 T063	30	0-30d	Yes	1		147	147	mmHg	1	64	64	mmHg	1	79	79	bpm	1
15	005 T072	10	-15-0d	Yes	1		95	95	mmHg	1	69	69	mmHg	1	80	80	bpm	1	154	154	cm	1	55	55	kg	1
15	005 T072	20	0d	Yes	1		113	113	mmHg	1	70	70	mmHg	1	73	73	bpm	1
15	005 T072	30	0-30d	Yes	1		119	119	mmHg	1	58	58	mmHg	1	91	91	bpm	1
15	006 T080	10	-15-0d	Yes	1		113	113	mmHg	1	79	79	mmHg	1	85	85	bpm	1	167	167	cm	1	60	60	kg	1
15	006 T080	20	0d	Yes	1		113	113	mmHg	1	75	75	mmHg	1	69	69	bpm	1
15	006 T080	30	0-30d	Yes	1		116	116	mmHg	1	92	92	mmHg	1	80	80	bpm	1
15	007 T082	10	-15-0d	Yes	1		112	112	mmHg	1	58	58	mmHg	1	72	72	bpm	1	160	160	cm	1	60	60	kg	1
15	007 T082	20	0d	Yes	1		100	100	mmHg	1	57	57	mmHg	1	70	70	bpm	1
15	007 T082	30	0-30d	Yes	1		124	124	mmHg	1	70	70	mmHg	1	79	79	bpm	1
15	008 T101	10	-15-0d	Yes	1		130	130	mmHg	1	79	79	mmHg	1	78	78	bpm	1	170	170	cm	1	60	60	kg	1
15	008 T101	20	0d	Yes	1		107	107	mmHg	1	73	73	mmHg	1	90	90	bpm	1
15	008 T101	30	0-30d	Yes	1		138	138	mmHg	1	72	72	mmHg	1	86	86	bpm	1
15	009 T109	10	-15-0d	Yes	1		129	129	mmHg	1	82	82	mmHg	1	75	75	bpm	1	152	152	cm	1	49	49	kg	1
15	009 T109	20	0d	Yes	1		130	130	mmHg	1	85	85	mmHg	1	70	70	bpm	1
15	009 T109	30	0-30d	Yes	1		108	108	mmHg	1	83	83	mmHg	1	66	66	bpm	1
15	010 T115	10	-15-0d	Yes	1		116	116	mmHg	1	69	69	mmHg	1	86	86	bpm	1	152	152	cm	1	48	48	kg	1
15	010 T115	20	0d	Yes	1		92	92	mmHg	1	48	48	mmHg	1	67	67	bpm	1
15	010 T115	30	0-30d	Yes	1		133	133	mmHg	1	70	70	mmHg	1	88	88	bpm	1
15	011 T121	10	-15-0d	Yes	1		90	90	mmHg	1	68	68	mmHg	1	81	81	bpm	1	154	154	cm	1	70	70	kg	1
15	011 T121	20	0d	Yes	1		113	113	mmHg	1	68	68	mmHg	1	110	110	bpm	1
15	011 T121	30	0-30d	Yes	1		122	122	mmHg	1	82	82	mmHg	1	70	70	bpm	1
15	012	10	-15-0d	Yes	1		117	117	mmHg	1	71	71	mmHg	1	87	87	bpm	1	150	150	cm	1	45.5	45.5	kg	1
15	013 T139	10	-15-0d	Yes	1		123	123	mmHg	1	79	79	mmHg	1	81	81	bpm	1	153	153	cm	1	47	47	kg	1
15	013 T139	20	0d	Yes	1		93	93	mmHg	1	60	60	mmHg	1	71	71	bpm	1
15	013 T139	30	0-30d	Yes	1		97	97	mmHg	1	60	60	mmHg	1	64	64	bpm	1
15	014 T166	10	-15-0d	Yes	1		110	110	mmHg	1	94	94	mmHg	1	72	72	bpm	1	165	165	cm	1	46	46	kg	1
15	014 T166	20	0d	Yes	1		90	90	mmHg	1	69	69	mmHg	1	71	71	bpm	1
15	014 T166	30	0-30d	Yes	1		96	96	mmHg	1	70	70	mmHg	1	91	91	bpm	1
17	001	10	-15-0d	否	0	撤回知情
17	002 T078	10	-15-0d	Yes	1		108	108	mmHg	1	68	68	mmHg	1	78	78	bpm	1	144	144	cm	1	48	48	kg	1	NA
17	002 T078	20	0d	Yes	1		110	110	mmHg	1	80	80	mmHg	1	81	81	bpm	1
17	002 T078	30	0-30d	Yes	1		126	126	mmHg	1	73	73	mmHg	1	68	68	bpm	1
17	003 T091	10	-15-0d	Yes	1		100	100	mmHg	1	70	70	mmHg	1	69	69	bpm	1	155	155	cm	1	51	51	kg	1
17	003 T091	20	0d	Yes	1		122	122	mmHg	1	80	80	mmHg	1	62	62	bpm	1
17	003 T091	30	0-30d	Yes	1		108	108	mmHg	1	72	72	mmHg	1	82	82	bpm	1
17	004 T096	10	-15-0d	Yes	1		122	122	mmHg	1	82	82	mmHg	1	82	82	bpm	1	155	155	cm	1	45	45	kg	1	身高体重为入院当天2021年9月26日测量
17	004 T096	20	0d	Yes	1		95	95	mmHg	1	55	55	mmHg	1	82	82	bpm	1
17	004 T096	30	0-30d	Yes	1		108	108	mmHg	1	52	52	mmHg	1	90	90	bpm	1
17	005 T136	10	-15-0d	Yes	1		138	138	mmHg	1	82	82	mmHg	1	105	105	bpm	1	160	160	cm	1	61	61	kg	1
17	005 T136	20	0d	Yes	1		130	130	mmHg	1	80	80	mmHg	1	79	79	bpm	1
17	005 T136	30	0-30d	Yes	1		110	110	mmHg	1	65	65	mmHg	1	76	76	bpm	1
17	006 T154	10	-15-0d	Yes	1		93	93	mmHg	1	64	64	mmHg	1	76	76	bpm	1	155	155	cm	1	44	44	kg	1
17	006 T154	20	0d	Yes	1		122	122	mmHg	1	63	63	mmHg	1	78	78	bpm	1
17	006 T154	30	0-30d	Yes	1		120	120	mmHg	1	75	75	mmHg	1	86	86	bpm	1
18	002 T055	10	-15-0d	Yes	1		110	110	mmHg	1	79	79	mmHg	1	81	81	bpm	1	165	165	cm	1	57	57	kg	1
18	002 T055	20	0d	Yes	1		109	109	mmHg	1	73	73	mmHg	1	71	71	bpm	1
18	002 T055	30	0-30d	Yes	1		113	113	mmHg	1	69	69	mmHg	1	75	75	bpm	1
18	003	10	-15-0d	Yes	1		98	98	mmHg	1	74	74	mmHg	1	65	65	bpm	1	155	155	cm	1	55	55	kg	1
18	004 T077	10	-15-0d	Yes	1		97	97	mmHg	1	72	72	mmHg	1	74	74	bpm	1	149	149	cm	1	56.8	56.8	kg	1
18	004 T077	20	0d	Yes	1		112	112	mmHg	1	67	67	mmHg	1	78	78	bpm	1
18	004 T077	30	0-30d	Yes	1		108	108	mmHg	1	69	69	mmHg	1	95	95	bpm	1
18	005 T084	10	-15-0d	Yes	1		155	155	mmHg	1	89	89	mmHg	1	70	70	bpm	1	154	154	cm	1	50	50	kg	1
18	005 T084	20	0d	Yes	1		126	126	mmHg	1	70	70	mmHg	1	70	70	bpm	1
18	005 T084	30	0-30d	Yes	1		130	130	mmHg	1	80	80	mmHg	1	90	90	bpm	1
18	006 T124	10	-15-0d	Yes	1		90	90	mmHg	1	66	66	mmHg	1	83	83	bpm	1	157	157	cm	1	51.5	51.5	kg	1
18	006 T124	20	0d	Yes	1		92	92	mmHg	1	69	69	mmHg	1	80	80	bpm	1
18	006 T124	30	0-30d	Yes	1		90	90	mmHg	1	50	50	mmHg	1	87	87	bpm	1
19	001 T017	10	-15-0d	Yes	1		148	148	mmHg	1	88	88	mmHg	1	72	72	bpm	1	158	158	cm	1	68.2	68.2	kg	1
19	001 T017	20	0d	Yes	1		162	162	mmHg	1	91	91	mmHg	1	92	92	bpm	1
19	001 T017	30	0-30d	Yes	1		108	108	mmHg	1	72	72	mmHg	1	98	98	bpm	1
19	002 T032	10	-15-0d	Yes	1		106	106	mmHg	1	66	66	mmHg	1	78	78	bpm	1	174	174	cm	1	66.7	66.7	kg	1
19	002 T032	20	0d	Yes	1		97	97	mmHg	1	70	70	mmHg	1	72	72	bpm	1
19	002 T032	30	0-30d	Yes	1		122	122	mmHg	1	78	78	mmHg	1	76	76	bpm	1
19	003 T039	10	-15-0d	Yes	1		124	124	mmHg	1	58	58	mmHg	1	61	61	bpm	1	136	136	cm	1	45.8	45.8	kg	1
19	003 T039	20	0d	Yes	1		105	105	mmHg	1	61	61	mmHg	1	72	72	bpm	1
19	003 T039	30	0-30d	Yes	1		106	106	mmHg	1	68	68	mmHg	1	79	79	bpm	1
19	004 T042	10	-15-0d	Yes	1		122	122	mmHg	1	49	49	mmHg	1	76	76	bpm	1	168	168	cm	1	62.4	62.4	kg	1
19	004 T042	20	0d	Yes	1		133	133	mmHg	1	62	62	mmHg	1	106	106	bpm	1
19	004 T042	30	0-30d	Yes	1		122	122	mmHg	1	78	78	mmHg	1	70	70	bpm	1
19	005 T043	10	-15-0d	Yes	1		102	102	mmHg	1	71	71	mmHg	1	78	78	bpm	1	160	160	cm	1	47.5	47.5	kg	1
19	005 T043	20	0d	Yes	1		110	110	mmHg	1	71	71	mmHg	1	66	66	bpm	1
19	005 T043	30	0-30d	Yes	1		104	104	mmHg	1	63	63	mmHg	1	85	85	bpm	1
19	006 T050	10	-15-0d	Yes	1		120	120	mmHg	1	56	56	mmHg	1	79	79	bpm	1	165	165	cm	1	58.6	58.6	kg	1
19	006 T050	20	0d	Yes	1		110	110	mmHg	1	56	56	mmHg	1	60	60	bpm	1
19	006 T050	30	0-30d	Yes	1		101	101	mmHg	1	64	64	mmHg	1	75	75	bpm	1
19	007 T057	10	-15-0d	Yes	1		145	145	mmHg	1	75	75	mmHg	1	77	77	bpm	1	180	180	cm	1	78.8	78.8	kg	1
19	007 T057	20	0d	Yes	1		105	105	mmHg	1	51	51	mmHg	1	60	60	bpm	1
19	007 T057	30	0-30d	Yes	1		134	134	mmHg	1	91	91	mmHg	1	80	80	bpm	1
19	008 T070	10	-15-0d	Yes	1		98	98	mmHg	1	67	67	mmHg	1	78	78	bpm	1	161	161	cm	1	52.8	52.8	kg	1
19	008 T070	20	0d	Yes	1		112	112	mmHg	1	61	61	mmHg	1	80	80	bpm	1
19	008 T070	30	0-30d	Yes	1		118	118	mmHg	1	65	65	mmHg	1	56	56	bpm	1
19	009 T093	10	-15-0d	Yes	1		117	117	mmHg	1	75	75	mmHg	1	78	78	bpm	1	147	147	cm	1	48.9	48.9	kg	1
19	009 T093	20	0d	Yes	1		101	101	mmHg	1	70	70	mmHg	1	56	56	bpm	1
19	009 T093	30	0-30d	Yes	1		96	96	mmHg	1	77	77	mmHg	1	66	66	bpm	1
19	010 T104	10	-15-0d	Yes	1		95	95	mmHg	1	67	67	mmHg	1	80	80	bpm	1	170	170	cm	1	83.3	83.3	kg	1
19	010 T104	20	0d	Yes	1		154	154	mmHg	1	81	81	mmHg	1	110	110	bpm	1
19	010 T104	30	0-30d	Yes	1		116	116	mmHg	1	72	72	mmHg	1	77	77	bpm	1
19	011 T119	10	-15-0d	Yes	1		113	113	mmHg	1	67	67	mmHg	1	76	76	bpm	1	178	178	cm	1	81.5	81.5	kg	1
19	011 T119	20	0d	Yes	1		110	110	mmHg	1	87	87	mmHg	1	60	60	bpm	1
19	011 T119	30	0-30d	Yes	1		122	122	mmHg	1	66	66	mmHg	1	62	62	bpm	1
19	012 T126	10	-15-0d	Yes	1		96	96	mmHg	1	55	55	mmHg	1	83	83	bpm	1	163	163	cm	1	86.3	86.3	kg	1
19	012 T126	20	0d	Yes	1		128	128	mmHg	1	81	81	mmHg	1	55	55	bpm	1
19	012 T126	30	0-30d	Yes	1		133	133	mmHg	1	72	72	mmHg	1	86	86	bpm	1
19	013 T140	10	-15-0d	Yes	1		104	104	mmHg	1	69	69	mmHg	1	80	80	bpm	1	155	155	cm	1	38.7	38.7	kg	1
19	013 T140	20	0d	Yes	1		90	90	mmHg	1	60	60	mmHg	1	79	79	bpm	1
19	013 T140	30	0-30d	Yes	1		97	97	mmHg	1	73	73	mmHg	1	95	95	bpm	1
19	014 T151	10	-15-0d	Yes	1		129	129	mmHg	1	87	87	mmHg	1	80	80	bpm	1	150	150	cm	1	51.4	51.4	kg	1
19	014 T151	20	0d	Yes	1		135	135	mmHg	1	65	65	mmHg	1	66	66	bpm	1
19	014 T151	30	0-30d	NA!
20	001 T120	10	-15-0d	Yes	1		121	121	mmHg	1	77	77	mmHg	1	80	80	bpm	1	158	158	cm	1	45	45	kg	1
20	001 T120	20	0d	Yes	1		127	127	mmHg	1	86	86	mmHg	1	74	74	bpm	1
20	001 T120	30	0-30d	Yes	1		120	120	mmHg	1	86	86	mmHg	1	76	76	bpm	1
20	002 T138	10	-15-0d	Yes	1		148	148	mmHg	1	90	90	mmHg	1	81	81	bpm	1	165	165	cm	1	65.7	65.7	kg	1
20	002 T138	20	0d	Yes	1		150	150	mmHg	1	80	80	mmHg	1	80	80	bpm	1
20	002 T138	30	0-30d	Yes	1		140	140	mmHg	1	81	81	mmHg	1	55	55	bpm	1
20	003 T156	10	-15-0d	Yes	1		135	135	mmHg	1	72	72	mmHg	1	71	71	bpm	1	162	162	cm	1	50.2	50.2	kg	1
20	003 T156	20	0d	Yes	1		124	124	mmHg	1	59	59	mmHg	1	60	60	bpm	1
20	003 T156	30	0-30d	Yes	1		131	131	mmHg	1	62	62	mmHg	1	76	76	bpm	1
20	004 T157	10	-15-0d	Yes	1		120	120	mmHg	1	85	85	mmHg	1	75	75	bpm	1	166	166	cm	1	55	55	kg	1
20	004 T157	20	0d	Yes	1		121	121	mmHg	1	83	83	mmHg	1	79	79	bpm	1
20	004 T157	30	0-30d	Yes	1		122	122	mmHg	1	70	70	mmHg	1	78	78	bpm	1

## Sheet: History of cardiovascular disea
SITEID	SUBJID	VISITNUM	VISIT	MHMIYN	MHMIYNNS	MHDAT	MHCHYN	MHCHYNNS	MHHYPYN	MHHYPYNNS	MHHLPYN	MHHLPYNNS	MHCHDYN	MHCHDYNNS	MHDESC	MHATYN	MHATYNNS	MHANTY	MHANTYNS	MHVAL	MHVALNS	MHARO	MHARONS	MHMIT	MHMITNS	MHTRI	MHTRINS	MHPUL	MHPULNS	MHMO
01	001 T001	10	Yes	N	2		N	2	Y	1	N	2	N	2		N	2	N	4	AV、MV、TV	1,2,3	AI	2	MI	2	TI	2
01	002 T002	10	Yes	N	2		N	2	Y	1	N	2	N	2		N	2	N	4	AV、MV、TV	1,2,3	AI	2	MS、MI	1,2	TI	2
01	003 T003	10	Yes	N	2		N	2	Y	1	N	2	N	2		Y	1	N	4	AV、MV、TV	1,2,3	AS、AI	1,2	MS、MI	1,2	TI	2
01	004 T004	10	Yes	N	2		N	2	N	2	N	2	N	2		Y	1	N	4	AV、MV、TV	1,2,3	AI	2	MI	2	TI	2
01	005 T005	10	Yes	N	2		Y	1	N	2	N	2	N	2		Y	1	N	4	AV、MV、TV	1,2,3	AI	2	MI	2	TI	2
01	006 T006	10	Yes	N	2		N	2	N	2	N	2	N	2		Y	1	N	4	AV、MV、TV	1,2,3	AI	2	MI	2	TI	2
01	007 T008	10	Yes	N	2		N	2	Y	1	N	2	N	2		Y	1	N	4	AV、MV、TV	1,2,3	AI	2	MI	2	TI	2
01	008 T007	10	Yes	N	2		N	2	Y	1	N	2	N	2		Y	1	N	4	AV、MV、TV	1,2,3	AI	2	MI	2	TI	2
01	009 T009	10	Yes	N	2		N	2	N	2	N	2	N	2		Y	1	N	4	AV、MV、TV	1,2,3	AI	2	MI	2	TI	2
01	010 T010	10	Yes	N	2		N	2	N	2	N	2	N	2		Y	1	N	4	AV、MV、TV	1,2,3	AI	2	MI	2	TI	2
01	013 T011	10	Yes	N	2		N	2	Y	1	N	2	N	2		Y	1	N	4	AV、MV、TV	1,2,3	AI	2	MI	2	TI	2
01	014 T012	10	Yes	N	2		Y	1	N	2	N	2	N	2		Y	1	N	4	AV、MV、TV	1,2,3	AI	2	MI	2	TI	2
01	015 T013	10	Yes	N	2		N	2	N	2	N	2	Y	1	VSD	N	2	N	4	TV	3					TI	2
01	016 T014	10	Yes	N	2		N	2	N	2	N	2	N	2		Y	1	N	4	AV、MV、TV	1,2,3	AI	2	MS、MI	1,2	TI	2
01	017 T015	10	Yes	N	2		N	2	N	2	N	2	N	2		N	2	N	4	AV、MV、TV	1,2,3	AI	2	MI	2	TI	2
01	018 T016	10	Yes	N	2		N	2	N	2	Y	1	N	2		N	2	N	4	AV、MV、TV	1,2,3	AI	2	MI	2	TI	2
01	019 T018	10	Yes	N	2		N	2	N	2	N	2	Y	1	PDA	Y	1	N	4	AV、MV、TV	1,2,3	AI	2	MI	2	TI	2
01	020 T021	10	Yes	N	2		N	2	N	2	N	2	N	2		N	2	N	4	AV、MV、TV	1,2,3	AI	2	MS、MI	1,2	TI	2
01	021 T022	10	Yes	N	2		N	2	N	2	N	2	N	2		Y	1	N	4	MV,TV	2,3	AI		MI	2	TI	2
01	022 T023	10	Yes	N	2		Y	1	N	2	N	2	N	2		Y	1	UA	2	AV、MV、TV	1,2,3	AI	2	MI	2	TI	2
01	023 T027	10	Yes	N	2		N	2	N	2	N	2	N	2		Y	1	N	4	AV、MV、TV	1,2,3	AI	2	MS、MI	1,2	TI	2
01	024 T028	10	Yes	N	2		Y	1	N	2	N	2	N	2		Y	1	N	4	AV、MV、TV	1,2,3	AI	2	MS、MI	1,2	TI	2
01	025 T029	10	Yes	N	2		N	2	N	2	N	2	N	2		Y	1	N	4	AV、MV、TV	1,2,3	AS、AI	1,2	MS、MI	1,2	TI	2
01	026 T030	10	Yes	N	2		N	2	N	2	N	2	N	2		Y	1	N	4	MV,TV	2,3			MS、MI	1,2	TI	2
01	027 T036	10	Yes	N	2		N	2	N	2	N	2	Y	1	ASD	N	2	N	4	TV	3					TI	2
01	028 T045	10	Yes	N	2		N	2	N	2	N	2	N	2		N	2	N	4	AV、MV、TV	1,2,3	AI	2	MI	2	TI	2
01	029 T051	10	Yes	N	2		N	2	N	2	N	2	N	2		N	2	N	4	AV、MV、TV	1,2,3	AS、AI	1,2	MS、MI	1,2	TI	2
01	030 T048	10	Yes	N	2		N	2	N	2	Y	1	N	2		N	2	N	4	AV、MV、TV	1,2,3	AI	2	MS、MI	1,2	TI	2
01	031 T046	10	Yes	N	2		N	2	Y	1	N	2	N	2		N	2	N	4	AV、MV、TV	1,2,3	AI	2	MI	2	TI	2
01	032 T049	10	Yes	N	2		N	2	N	2	Y	1	N	2		N	2	N	4	MV,TV	2,3	AI		MI	2	TI	2
01	033 T052	10	Yes	N	2		N	2	N	2	N	2	N	2		N	2	N	4	AV、MV、TV	1,2,3	AI	2	MI	2	TI	2
01	035 T059	10	Yes	N	2		N	2	N	2	N	2	N	2		N	2	N	4	AV、MV、TV	1,2,3	AI	2	MS、MI	1,2	TI	2
01	036 T060	10	Yes	N	2		N	2	N	2	N	2	N	2		N	2	N	4	AV、MV、TV	1,2,3	AI	2	MS、MI	1,2	TI	2
01	038 T085	10	Yes	N	2		N	2	N	2	N	2	N	2		Y	1	N	4	AV、MV、TV	1,2,3	AI	2	MI	2	TI	2
01	039 T081	10	Yes	N	2		Y	1	Y	1	N	2	N	2		Y	1	N	4	MV,TV	2,3			MI	2	TI	2
01	040 T089	10	Yes	N	2		N	2	N	2	N	2	N	2		N	2	N	4	AV、MV、TV	1,2,3	AS、AI	1,2	MS、MI	1,2	TI	2
01	041 T090	10	Yes	N	2		N	2	N	2	N	2	Y	1	ASD	N	2	N	4	MV,TV	2,3			MI	2	TI	2
01	042 T094	10	Yes	N	2		N	2	N	2	N	2	N	2		N	2	N	4	MV,TV	2,3			MS、MI	1,2	TI	2
01	044 T097	10	Yes	N	2		N	2	N	2	N	2	N	2		N	2	N	4	AV、MV、TV	1,2,3	AI	2	MI	2	TI	2
01	045	10	Yes	N	2		N	2	N	2	N	2	N	2		N	2	N	4	AV、MV、TV	1,2,3	AI	2	MI	2	TI	2
01	049 T116	10	Yes	N	2		N	2	Y	1	N	2	N	2		Y	1	N	4	MV,TV	2,3			MS、MI	1,2	TI	2			RHD
01	050 T117	10	Yes	N	2		N	2	N	2	N	2	Y	1	ASD	N	2	N	4	MV,TV	2,3			MI	2	TI	2
01	052 T122	10	Yes	N	2		N	2	N	2	N	2	N	2		Y	1	N	4	AV、MV、TV	1,2,3	AI	2	MI	2	TI	2
01	054	10	Yes	N	2		N	2	Y	1	N	2	N	2		N	2	N	4	AV、MV、TV	1,2,3	AI	2	MI	2	TI	2
01	056 T123	10	Yes	N	2		N	2	Y	1	N	2	N	2		Y	1	N	4	AV、MV、TV	1,2,3	AI	2	MI	2	TI	2
01	058 T128	10	Yes	N	2		N	2	N	2	N	2	N	2		Y	1	N	4	AV、MV、TV	1,2,3	AI	2	MS、MI	1,2	TI	2
01	059 T130	10	Yes	N	2		N	2	N	2	N	2	N	2		N	2	N	4	MV,TV	2,3			MI	2	TI	2
01	060 T135	10	Yes	N	2		Y	1	N	2	N	2	N	2		N	2	N	4	MV,TV	2,3			MS、MI	1,2	TI	2
01	061 T132	10	Yes	N	2		N	2	N	2	N	2	N	2		N	2	N	4	AV、MV、TV	1,2,3	AI	2	MI	2	TI	2
01	062 T141	10	Yes	N	2		N	2	N	2	N	2	N	2		Y	1	N	4	AV、MV、TV	1,2,3	AI	2	MS、MI	1,2	TI	2
01	063 T143	10	Yes	N	2		N	2	Y	1	N	2	N	2		N	2	N	4	AV、MV、TV	1,2,3	AS、AI	1,2	MI	2	TI	2
01	064 T144	10	Yes	N	2		Y	1	Y	1	N	2	N	2		Y	1	N	4	AV、MV、TV	1,2,3	AS、AI	1,2	MI	2	TI	2
01	065 T165	10	Yes	N	2		N	2	N	2	N	2	N	2		Y	1	N	4	AV、MV、TV	1,2,3	AS、AI	1,2	MS、MI	1,2	TI	2
01	066 T164	10	Yes	N	2		N	2	N	2	N	2	N	2		Y	1	N	4	MV,TV	2,3			MI	2	TI	2
03	002 T073	10	Yes	N	2		N	2	N	2	N	2	N	2		N	2	N	4	AV、MV、TV,PV	1,2,3,4	AI	2	MI	2	TI	2	PI	2
03	003 T074	10	Yes	N	2		N	2	N	2	N	2	N	2		Y	1	N	4	MV,TV	2,3			MS、MI	1,2	TI	2
03	004 T079	10	Yes	N	2		N	2	N	2	N	2	N	2		Y	1	N	4	AV、MV、TV	1,2,3	AI	2	MI	2	TI	2
03	005 T086	10	Yes	N	2		N	2	N	2	N	2	Y	1	CHD	Y	1	N	4	TV	3					TI	2
03	006 T100	10	Yes	N	2		N	2	Y	1	N	2	N	2		N	2	N	4	TV	3					TI	2
03	007 T106	10	Yes	N	2		N	2	N	2	N	2	N	2		N	2	N	4	MV,TV	2,3			MI	2	TI	2
03	008 T111	10	Yes	N	2		N	2	N	2	N	2	N	2		Y	1	N	4	AV、MV、TV	1,2,3	AI	2	MI	2	TI	2
03	009 T113	10	Yes	N	2		N	2	N	2	N	2	N	2		Y	1	N	4	AV、MV、TV	1,2,3	AI	2	MS、MI	1,2	TI	2
03	010 T131	10	Yes	N	2		N	2	N	2	N	2	N	2		Y	1	N	4	MV,TV	2,3			MI	2	TI	2
03	011 T134	10	Yes	N	2		N	2	N	2	N	2	Y	1	CHD	N	2	N	4	TV	3					TI	2
03	012 T137	10	Yes	N	2		Y	1	Y	1	N	2	Y	1	CHD	Y	1	N	4	AV、MV、TV	1,2,3	AI	2	MI	2	TI	2
03	013 T142	10	Yes	N	2		Y	1	Y	1	N	2	N	2		Y	1	N	4	AV、MV、TV	1,2,3	AI	2	MI	2	TI	2
04	001 T088	10	Yes	N	2		N	2	Y	1	N	2	N	2		Y	1	N	4	AV、MV、TV	1,2,3	AI	2	MS	1	TI	2
04	002 T092	10	Yes	N	2		N	2	N	2	N	2	N	2		N	2	N	4	AV、MV、TV,PV	1,2,3,4	AI	2	MI	2	TI	2	PI	2
04	003 T108	10	Yes	N	2		N	2	Y	1	N	2	Y	1	CHD	Y	1	N	4	MV,TV,PV	2,3,4			MS	1	TI	2	PS、PI	1,2
04	004 T110	10	Yes	N	2		N	2	N	2	N	2	Y	1	CHD	Y	1	N	4	MV,TV	2,3			MI	2	TI	2
05	002 T102	10	Yes	N	2		N	2	Y	1	N	2	N	2		Y	1	N	4	AV、MV、TV	1,2,3	AI	2	MS、MI	1,2	TI	2
05	003 T103	10	Yes	N	2		N	2	N	2	N	2	N	2		Y	1	N	4	MV,TV	2,3			MS、MI	1,2	TI	2
05	004 T127	10	Yes	N	2		Y	1	N	2	N	2	N	2		Y	1	N	4	AV、MV、TV	1,2,3	AS、AI	1,2	MI	2	TI	2
05	005 T147	10	Yes	N	2		Y	1	N	2	N	2	N	2		Y	1	N	4	MV,TV,PV	2,3,4			MS、MI	1,2	TI	2	PI	2
05	006 T149	10	Yes	N	2		Y	1	N	2	N	2	N	2		Y	1	N	4	MV,TV	2,3			MS、MI	1,2	TI	2
07	001	10	Yes	N	2		N	2	N	2	N	2	Y	1	ASD	N	2	N	4	TV	3					TI	2
07	002 T034	10	Yes	N	2		N	2	N	2	N	2	N	2		N	2	N	4	AV、MV、TV	1,2,3	AS、AI	1,2	MS、MI	1,2	TI	2
07	003	10	Yes	N	2		N	2	Y	1	N	2	N	2		Y	1	N	4	MV,TV	2,3			MI	2	TI	2
07	004 T035	10	Yes	N	2		Y	1	N	2	N	2	N	2		Y	1	UA	2	AV、MV、TV	1,2,3	AS、AI	1,2	MS、MI	1,2	TI	2
07	005 T037	10	Yes	N	2		Y	1	N	2	N	2	N	2		Y	1	N	4	AV、MV、TV	1,2,3	AS、AI	1,2	MS、MI	1,2	TI	2
07	006 T040	10	Yes	N	2		N	2	N	2	N	2	N	2		Y	1	N	4	MV,TV	2,3			MS、MI	1,2	TI	2
07	007 T041	10	Yes	N	2		Y	1	Y	1	Y	1	N	2		Y	1	UK		MV,TV	2,3			MI	2	TI	2
07	008 T044	10	Yes	N	2		N	2	N	2	N	2	N	2		Y	1	N	4	MV,TV	2,3			MS、MI	1,2	TI	2
07	011 T056	10	Yes	N	2		Y	1	N	2	N	2	N	2		Y	1	N	4	AV、MV、TV	1,2,3	AS、AI	1,2	MS、MI	1,2	TI	2
07	012 T058	10	Yes	N	2		N	2	N	2	Y	1	N	2		Y	1	N	4	MV,TV	2,3			MS、MI	1,2	TI	2
07	013 T068	10	Yes	N	2		Y	1	Y	1	N	2	N	2		Y	1	N	4	AV、MV、TV	1,2,3	AI	2	MS、MI	1,2	TI	2
07	014 T067	10	Yes	N	2		N	2	N	2	N	2	Y	1	ASD	N	2	N	4	TV	3					TI	2
07	015 T069	10	Yes	N	2		Y	1	N	2	N	2	Y	1	ASD	N	2	N	4	TV	3					TI	2
07	016 T071	10	Yes	N	2		N	2	Y	1	N	2	N	2		N	2	N	4	MV,TV	2,3			MI	2	TI	2
07	017 T076	10	Yes	N	2		Y	1	N	2	N	2	N	2		Y	1	N	4	MV,TV	2,3			MS、MI	1,2	TI	2
07	018 T083	10	Yes	N	2		N	2	N	2	N	2	N	2		Y	1	N	4	MV,TV	2,3			MI	2	TI	2
07	019	10	Yes	N	2		N	2	N	2	N	2	N	2		N	2	N	4	AV、MV、TV	1,2,3	AS、AI	1,2	MS、MI	1,2	TI	2
07	020 T098	10	Yes	N	2		N	2	N	2	Y	1	N	2		Y	1	N	4	MV,TV	2,3			MS、MI	1,2	TI	2
07	023 T155	10	Yes	N	2		Y	1	Y	1	N	2	N	2		Y	1	N	4	MV,TV	2,3			MI	2	TI	2
07	024 T160	10	Yes	N	2		Y	1	N	2	N	2	N	2		Y	1	N	4	MV,TV	2,3			MI	2	TI	2
07	025 T159	10	Yes	N	2		N	2	N	2	N	2	Y	1	ASD	N	2	N	4	TV	3					TI	2
08	001 T066	10	Yes	N	2		N	2	N	2	N	2	N	2		Y	1	N	4	MV,TV	2,3			MI	2	TI	2
09	001 T099	10	Yes	N	2		N	2	N	2	N	2	N	2		Y	1	N	4	AV、MV、TV	1,2,3	AI	2	MS、MI	1,2	TI	2			AR(+)
10	001	10	Yes	N	2		Y	1	Y	1	N	2	N	2		Y	1	N	4	AV、MV、TV	1,2,3	AS	1	MS、MI	1,2	TI	2
10	002 T025	10	Yes	N	2		N	2	Y	1	N	2	N	2		N	2	N	4	MV,TV	2,3			MS、MI	1,2	TI	2			non-rheumatic
10	003 T031	10	Yes	N	2		Y	1	Y	1	N	2	N	2		Y	1	N	4	AV、MV、TV	1,2,3	AS、AI	1,2	MS、MI	1,2	TI	2			PH
10	004 T061	10	Yes	N	2		Y	1	N	2	N	2	N	2		Y	1	N	4	MV,TV	2,3			MS、MI	1,2	TI	2
10	005 T114	10	Yes	N	2		N	2	N	2	N	2	N	2		N	2	N	4	MV,TV	2,3			MS	1	TI	2
10	006 T125	10	Yes	N	2		Y	1	Y	1	N	2	N	2		Y	1	N	4	MV,TV	2,3			MS、MI	1,2	TI	2
10	007 T129	10	Yes	N	2		Y	1	N	2	N	2	N	2		Y	1	Y	1	AV、MV、TV	1,2,3	AS、AI	1,2	MS、MI	1,2	TI	2
10	008 T133	10	Yes	N	2		Y	1	N	2	Y	1	N	2		N	2	N	4	MV,TV	2,3			MI	2	TI	2
10	009 T152	10	Yes	N	2		N	2	Y	1	N	2	N	2		Y	1	N	4	MV,TV	2,3			MS、MI	1,2	TI	2
11	001 T075	10	Yes	N	2		Y	1	Y	1	Y	1	N	2		Y	1	N	4	MV,TV	2,3			MI	2	TI	2
11	002 T087	10	Yes	N	2		N	2	N	2	N	2	N	2		N	2	N	4	TV	3					TI	2
11	003 T148	10	Yes	N	2		N	2	N	2	N	2	Y	1	ASD	Y	1	N	4	TV	3					TI	2
11	004 T161	10	Yes	N	2		N	2	N	2	N	2	Y	1	ASD	N	2	N	4	TV	3					TI	2
12	001 T153	10	Yes	N	2		N	2	N	2	N	2	Y	1	ASD、PFO、MR、TR	Y	1	N	4	MV,TV	2,3			MI	2	TI	2
13	001 T062	10	Yes	N	2		Y	1	N	2	N	2	N	2		N	2	N	4	AV、MV、TV	1,2,3	AS、AI	1,2	MS、MI	1,2	TI	2
13	002 T064	10	Yes	N	2		N	2	Y	1	N	2	N	2		Y	1	N	4	AV、MV、TV	1,2,3	AI	2	MS、MI	1,2	TI	2
13	003 T065	10	Yes	N	2		N	2	N	2	N	2	N	2		Y	1	N	4	AV、MV、TV	1,2,3	AS、AI	1,2	MS、MI	1,2	TI	2
13	004 T118	10	Yes	N	2		N	2	N	2	N	2	N	2		Y	1	N	4	MV,TV	2,3			MS、MI	1,2	TI	2
13	005 T146	10	Yes	N	2		N	2	N	2	N	2	N	2		Y	1	N	4	MV,TV	2,3			MS、MI	1,2	TI	2
13	006 T145	10	Yes	N	2		N	2	N	2	Y	1	N	2		Y	1	N	4	MV,TV	2,3			MS、MI	1,2	TI	2
13	007 T158	10	Yes	N	2		N	2	N	2	N	2	Y	1	Ebstein’s Anomaly	N	2	N	4	MV,TV	2,3			MI	2	TI	2
14	001 T019	10	Yes	N	2		N	2	N	2	N	2	N	2		Y	1	N	4	AV、MV、TV	1,2,3	AI	2	MS、MI	1,2	TI	2
14	002 T020	10	Yes	N	2		N	2	N	2	N	2	N	2		Y	1	N	4	AV、MV、TV	1,2,3	AI	2	MS、MI	1,2	TI	2
14	003 T024	10	Yes	N	2		N	2	N	2	N	2	N	2		N	2	N	4	MV,TV	2,3			MS、MI	1,2	TI	2
14	004 T026	10	Yes	N	2		N	2	N	2	N	2	N	2		Y	1	N	4	AV、MV、TV	1,2,3	AI	2	MS、MI	1,2	TI	2
14	005 T047	10	Yes	N	2		Y	1	N	2	N	2	N	2		Y	1	UA	2	MV,TV	2,3			MS	1	TI	2
14	006 T053	10	Yes	N	2		N	2	N	2	N	2	Y	1	ASD	N	2	N	4	MV,TV	2,3			MI	2	TI	2
14	007 T095	10	Yes	N	2		N	2	N	2	N	2	N	2		Y	1	N	4	MV,TV	2,3			MS、MI	1,2	TI	2
14	008 T105	10	Yes	N	2		N	2	N	2	N	2	N	2		N	2	N	4	MV,TV	2,3			MS、MI	1,2	TI	2
14	009 T107	10	Yes	N	2		N	2	N	2	N	2	N	2		Y	1	N	4	AV、MV、TV	1,2,3	AS、AI	1,2	MS、MI	1,2	TI	2
14	010 T112	10	Yes	N	2		Y	1	N	2	N	2	N	2		Y	1	N	4	MV,TV	2,3			MS、MI	1,2	TI	2
14	011 T150	10	Yes	N	2		N	2	N	2	N	2	N	2		Y	1	N	4	MV,TV	2,3			MS、MI	1,2	TI	2
14	012 T163	10	Yes	N	2		N	2	N	2	N	2	N	2		Y	1	N	4	AV、MV、TV	1,2,3	AI	2	MS、MI	1,2	TI	2
14	013 T162	10	Yes	N	2		N	2	N	2	N	2	N	2		Y	1	N	4	AV、MV、TV	1,2,3	AI	2	MS	1	TI	2
15	001 T033	10	Yes	N	2		N	2	N	2	N	2	N	2		N	2	N	4	MV,TV	2,3			MI	2	TI	2
15	002 T038	10	Yes	N	2		N	2	N	2	N	2	N	2		Y	1	N	4	AV、MV、TV	1,2,3	AS、AI	1,2	MS、MI	1,2	TI	2
15	003 T054	10	Yes	N	2		N	2	N	2	N	2	N	2		N	2	N	4	MV,TV	2,3			MS、MI	1,2	TI	2
15	004 T063	10	Yes	N	2		N	2	Y	1	N	2	N	2		Y	1	N	4	AV、MV、TV	1,2,3	AI	2	MS、MI	1,2	TI	2
15	005 T072	10	Yes	N	2		N	2	N	2	N	2	N	2		Y	1	N	4	AV、MV、TV	1,2,3	AS、AI	1,2	MS、MI	1,2	TI	2
15	006 T080	10	Yes	N	2		N	2	N	2	N	2	N	2		Y	1	N	4	MV,TV	2,3			MS、MI	1,2	TI	2
15	007 T082	10	Yes	N	2		N	2	N	2	Y	1	N	2		Y	1	N	4	MV,TV	2,3			MI	2	TI	2
15	008 T101	10	Yes	N	2		N	2	N	2	N	2	N	2		N	2	N	4	MV,TV	2,3			MI	2	TI	2
15	009 T109	10	Yes	N	2		N	2	N	2	N	2	N	2		N	2	N	4	TV	3					TI	2
15	010 T115	10	Yes	N	2		N	2	N	2	N	2	N	2		Y	1	N	4	AV、MV、TV	1,2,3	AI	2	MI	2	TI	2
15	011 T121	10	Yes	N	2		N	2	Y	1	N	2	N	2		Y	1	N	4	TV	3					TI	2
15	012	10	Yes	N	2		N	2	N	2	N	2	N	2		Y	1	N	4	MV,TV	2,3			MS、MI	1,2	TI	2
15	013 T139	10	Yes	N	2		N	2	Y	1	N	2	N	2		Y	1	N	4	MV,TV	2,3			MS、MI	1,2	TI	2
15	014 T166	10	Yes	N	2		N	2	N	2	N	2	N	2		Y	1	N	4	MV,TV	2,3			MS、MI	1,2	TI	2
17	001	10	Yes	N	2		Y	1	Y	1	N	2	N	2		Y	1	N	4	MV,TV	2,3			MI	2	TI	2
17	002 T078	10	Yes	N	2		N	2	N	2	N	2	N	2		Y	1	N	4	AV、MV、TV	1,2,3	AS	1	MS、MI	1,2	TI	2			NA
17	003 T091	10	Yes	N	2		N	2	N	2	N	2	N	2		Y	1	N	4	MV,TV,PV	2,3,4			MS、MI	1,2	TI	2	PI	2
17	004 T096	10	Yes	N	2		N	2	N	2	N	2	N	2		Y	1	N	4	AV、MV、TV,PV	1,2,3,4	AI	2	MS、MI	1,2	TI	2	PI	2	AE、HF
17	005 T136	10	Yes	N	2		N	2	N	2	Y	1	N	2		Y	1	N	4	MV,TV	2,3			MI	2	TI	2
17	006 T154	10	Yes	N	2		N	2	N	2	N	2	N	2		Y	1	N	4	MV,TV	2,3			MS、MI	1,2	TI	2
18	002 T055	10	Yes	N	2		N	2	N	2	N	2	Y	1	ASD	N	2	N	4	TV	3					TI	2
18	003	10	Yes	N	2		N	2	N	2	N	2	N	2		N	2	N	4	MV,TV	2,3			MS、MI	1,2	TI	2
18	004 T077	10	Yes	N	2		N	2	N	2	N	2	N	2		Y	1	N	4	AV、MV、TV,PV	1,2,3,4	AI	2	MS、MI	1,2	TI	2	PI	2
18	005 T084	10	Yes	N	2		Y	1	Y	1	N	2	N	2		N	2	N	4	AV、MV、TV,PV	1,2,3,4	AI	2	MS、MI	1,2	TI	2	PI	2
18	006 T124	10	Yes	N	2		N	2	N	2	N	2	N	2		Y	1	N	4	AV、MV、TV,PV	1,2,3,4	AI	2	MS、MI	1,2	TI	2	PI	2
19	001 T017	10	Yes	N	2		N	2	Y	1	N	2	Y	1	pmVSD	N	2	N	4	MV,TV	2,3			MI	2	TI	2
19	002 T032	10	Yes	N	2		N	2	N	2	N	2	N	2		Y	1	N	4	MV,TV	2,3			MI	2	TI	2
19	003 T039	10	Yes	N	2		N	2	N	2	N	2	N	2		N	2	N	4	AV、MV、TV	1,2,3	AS	1	MI	2	TI	2
19	004 T042	10	Yes	N	2		N	2	N	2	N	2	N	2		N	2	N	4	AV、MV、TV	1,2,3	AI	2	MI	2	TI	2
19	005 T043	10	Yes	N	2		N	2	N	2	N	2	N	2		Y	1	N	4	MV,TV	2,3			MI	2	TI	2
19	006 T050	10	Yes	N	2		N	2	N	2	N	2	N	2		N	2	N	4	AV、MV、TV	1,2,3	AS、AI	1,2	MI	2	TI	2
19	007 T057	10	Yes	N	2		N	2	N	2	N	2	N	2		N	2	N	4	AV、MV、TV	1,2,3	AI	2	MI	2	TI	2
19	008 T070	10	Yes	N	2		N	2	N	2	N	2	N	2		N	2	N	4	MV,TV	2,3			MS、MI	1,2	TI	2
19	009 T093	10	Yes	N	2		N	2	N	2	N	2	N	2		Y	1	N	4	MV,TV	2,3			MI	2	TI	2
19	010 T104	10	Yes	N	2		N	2	N	2	N	2	N	2		Y	1	N	4	AV、MV、TV	1,2,3	AI	2	MS、MI	1,2	TI	2
19	011 T119	10	Yes	N	2		N	2	N	2	N	2	N	2		Y	1	N	4	MV,TV	2,3			MS、MI	1,2	TI	2
19	012 T126	10	Yes	N	2		N	2	Y	1	N	2	N	2		Y	1	N	4	MV,TV	2,3			MI	2	TI	2
19	013 T140	10	Yes	N	2		N	2	N	2	N	2	N	2		N	2	N	4	AV、MV、TV,PV	1,2,3,4	AI	2	MS、MI	1,2	TI	2	PI	2
19	014 T151	10	Yes	N	2		N	2	N	2	N	2	N	2		Y	1	N	4	MV,TV	2,3			MS、MI	1,2	TI	2
20	001 T120	10	Yes	N	2		N	2	N	2	N	2	N	2		Y	1	N	4	AV、MV、TV,PV	1,2,3,4	AS、AI	1,2	MS、MI	1,2	TI	2	PI	2
20	002 T138	10	Yes	N	2		N	2	Y	1	N	2	N	2		Y	1	N	4	AV、MV、TV,PV	1,2,3,4	AI	2	MI	2	TI	2	PI	2
20	003 T156	10	Yes	N	2		N	2	Y	1	N	2	N	2		N	2	N	4	AV、MV、TV	1,2,3	AI	2	MI	2	TI	2
20	004 T157	10	Yes	N	2		N	2	N	2	N	2	N	2		Y	1	N	4	AV、MV、TV	1,2,3	AI	2	MS、MI	1,2	TI	2

## Sheet: PCI、CABG
SITEID	SUBJID	VISITNUM	VISIT	PRSEQ	PRSCAT	PRSCATNS	PRMO	PRYN	PRYNNS
01	001 T001	10	Yes					N	2
01	002 T002	10	Yes					N	2
01	003 T003	10	Yes					N	2
01	004 T004	10	Yes					N	2
01	005 T005	10	Yes					N	2
01	006 T006	10	Yes					N	2
01	007 T008	10	Yes					N	2
01	008 T007	10	Yes					N	2
01	009 T009	10	Yes					N	2
01	010 T010	10	Yes					N	2
01	012	10	Yes					N	2
01	013 T011	10	Yes					N	2
01	014 T012	10	Yes					N	2
01	015 T013	10	Yes					N	2
01	016 T014	10	Yes					N	2
01	017 T015	10	Yes					N	2
01	018 T016	10	Yes					N	2
01	019 T018	10	Yes					N	2
01	020 T021	10	Yes					N	2
01	021 T022	10	Yes					N	2
01	022 T023	10	Yes					N	2
01	023 T027	10	Yes					N	2
01	024 T028	10	Yes					N	2
01	025 T029	10	Yes					N	2
01	026 T030	10	Yes					N	2
01	027 T036	10	Yes					N	2
01	028 T045	10	Yes					N	2
01	029 T051	10	Yes					N	2
01	030 T048	10	Yes					N	2
01	031 T046	10	Yes					N	2
01	032 T049	10	Yes					N	2
01	033 T052	10	Yes					N	2
01	035 T059	10	Yes					N	2
01	036 T060	10	Yes					N	2
01	038 T085	10	Yes					N	2
01	039 T081	10	Yes					F	1
01	039 T081	10	Yes	1	PCI	1
01	040 T089	10	Yes					N	2
01	041 T090	10	Yes					N	2
01	042 T094	10	Yes					N	2
01	044 T097	10	Yes					N	2
01	045	10	Yes					N	2
01	049 T116	10	Yes					N	2
01	050 T117	10	Yes					N	2
01	052 T122	10	Yes					N	2
01	054	10	Yes					N	2
01	056 T123	10	Yes					N	2
01	058 T128	10	Yes					N	2
01	059 T130	10	Yes					N	2
01	060 T135	10	Yes					N	2
01	061 T132	10	Yes					N	2
01	062 T141	10	Yes					N	2
01	063 T143	10	Yes					N	2
01	064 T144	10	Yes					N	2
01	065 T165	10	Yes					N	2
01	066 T164	10	Yes					N	2
03	002 T073	10	Yes					N	2
03	003 T074	10	Yes					N	2
03	004 T079	10	Yes					N	2
03	005 T086	10	Yes					N	2
03	006 T100	10	Yes					N	2
03	007 T106	10	Yes					N	2
03	008 T111	10	Yes					N	2
03	009 T113	10	Yes					N	2
03	010 T131	10	Yes					N	2
03	011 T134	10	Yes					N	2
03	012 T137	10	Yes					N	2
03	013 T142	10	Yes					N	2
04	001 T088	10	Yes					N	2
04	002 T092	10	Yes					N	2
04	003 T108	10	Yes					N	2
04	004 T110	10	Yes					N	2
05	002 T102	10	Yes					N	2
05	003 T103	10	Yes					N	2
05	004 T127	10	Yes					N	2
05	005 T147	10	Yes					N	2
05	006 T149	10	Yes					N	2
07	001	10	Yes					N	2
07	002 T034	10	Yes					N	2
07	003	10	Yes					N	2
07	004 T035	10	Yes					N	2
07	005 T037	10	Yes					N	2
07	006 T040	10	Yes					N	2
07	007 T041	10	Yes					N	2
07	008 T044	10	Yes					N	2
07	011 T056	10	Yes					N	2
07	012 T058	10	Yes					N	2
07	013 T068	10	Yes					N	2
07	014 T067	10	Yes					N	2
07	015 T069	10	Yes					N	2
07	016 T071	10	Yes					N	2
07	017 T076	10	Yes					N	2
07	018 T083	10	Yes					N	2
07	019	10	Yes					N	2
07	020 T098	10	Yes					N	2
07	022	10	Yes					N	2
07	023 T155	10	Yes					N	2
07	024 T160	10	Yes					N	2
07	025 T159	10	Yes					N	2
08	001 T066	10	Yes					N	2
09	001 T099	10	Yes					N	2
10	001	10	Yes					N	2
10	002 T025	10	Yes					N	2
10	003 T031	10	Yes					N	2
10	004 T061	10	Yes					N	2
10	005 T114	10	Yes					N	2
10	006 T125	10	Yes					N	2
10	007 T129	10	Yes					N	2
10	008 T133	10	Yes					N	2
10	009 T152	10	Yes					N	2
11	001 T075	10	Yes					N	2
11	002 T087	10	Yes					N	2
11	003 T148	10	Yes					N	2
11	004 T161	10	Yes					N	2
12	001 T153	10	Yes					N	2
13	001 T062	10	Yes					N	2
13	002 T064	10	Yes					N	2
13	003 T065	10	Yes					N	2
13	004 T118	10	Yes					N	2
13	005 T146	10	Yes					N	2
13	006 T145	10	Yes					N	2
13	007 T158	10	Yes					N	2
14	001 T019	10	Yes					N	2
14	002 T020	10	Yes					N	2
14	003 T024	10	Yes					N	2
14	004 T026	10	Yes					N	2
14	005 T047	10	Yes					F	1
14	005 T047	10	Yes	1	PCI	1
14	006 T053	10	Yes					N	2
14	007 T095	10	Yes					N	2
14	008 T105	10	Yes					N	2
14	009 T107	10	Yes					N	2
14	010 T112	10	Yes					N	2
14	011 T150	10	Yes					N	2
14	012 T163	10	Yes					N	2
14	013 T162	10	Yes					N	2
15	001 T033	10	Yes					N	2
15	002 T038	10	Yes					N	2
15	003 T054	10	Yes					N	2
15	004 T063	10	Yes					N	2
15	005 T072	10	Yes					N	2
15	006 T080	10	Yes					N	2
15	007 T082	10	Yes					N	2
15	008 T101	10	Yes					N	2
15	009 T109	10	Yes					N	2
15	010 T115	10	Yes					N	2
15	011 T121	10	Yes					N	2
15	012	10	Yes					N	2
15	013 T139	10	Yes					N	2
15	014 T166	10	Yes					N	2
17	001	10	Yes					N	2
17	002 T078	10	Yes					N	2
17	003 T091	10	Yes					N	2
17	004 T096	10	Yes					N	2
17	005 T136	10	Yes					N	2
17	006 T154	10	Yes					N	2
18	002 T055	10	Yes					N	2
18	003	10	Yes					N	2
18	004 T077	10	Yes					N	2
18	005 T084	10	Yes					N	2
18	006 T124	10	Yes					N	2
19	001 T017	10	Yes					N	2
19	002 T032	10	Yes					N	2
19	003 T039	10	Yes					N	2
19	004 T042	10	Yes					N	2
19	005 T043	10	Yes					N	2
19	006 T050	10	Yes					N	2
19	007 T057	10	Yes					N	2
19	008 T070	10	Yes					N	2
19	009 T093	10	Yes					N	2
19	010 T104	10	Yes					N	2
19	011 T119	10	Yes					N	2
19	012 T126	10	Yes					N	2
19	013 T140	10	Yes					N	2
19	014 T151	10	Yes					N	2
20	001 T120	10	Yes					N	2
20	002 T138	10	Yes					N	2
20	003 T156	10	Yes					N	2
20	004 T157	10	Yes					N	2

## Sheet: Other medical history
SITEID	SUBJID	VISITNUM	VISIT	MHMITYN	MHMITYNNS	MHTRAYN	MHTRAYNNS	MHEMEYN	MHEMEYNNS	MHCARYN	MHCARYNNS	MHKIDYN	MHKIDYNNS	MHBERYN	MHBERYNNS	MHINFYN	MHINFYNNS	MHFEVYN	MHFEVYNNS	MHHEMYN	MHHEMYNNS	MHOTHYN	MHOTHYNNS	MHSEQ	MHTERM
01	001 T001	10	Yes	N	0	N	0	N	0	N	0	N	0	N	0	N	0	N	0	N	0	Y	1
01	001 T001	10	Yes																					1	10年前右上肢表皮移植术
01	002 T002	10	Yes	N	0	N	0	N	0	N	0	N	0	N	0	N	0	N	0	N	0	N	0
01	003 T003	10	Yes	N	0	N	0	N	0	N	0	N	0	N	0	N	0	N	0	N	0	Y	1
01	003 T003	10	Yes																					1	35年前肠梗阻手术
01	003 T003	10	Yes																					2	1年前痔疮手术
01	004 T004	10	Yes	N	0	N	0	N	0	N	0	N	0	N	0	N	0	N	0	N	0	Y	1
01	004 T004	10	Yes																					1	胆囊炎
01	004 T004	10	Yes																					2	肺动脉高压
01	004 T004	10	Yes																					3	房间隔缺损
01	005 T005	10	Yes	N	0	N	0	N	0	N	0	N	0	N	0	N	0	N	0	N	0	Y	1
01	005 T005	10	Yes																					1	系统性红斑狼疮
01	005 T005	10	Yes																					2	双腹股沟疝气
01	006 T006	10	Yes	N	0	N	0	N	0	N	0	N	0	N	0	N	0	N	0	N	0	Y	1
01	006 T006	10	Yes																					1	肺动脉高压
01	007 T008	10	Yes	N	0	N	0	N	0	N	0	N	0	N	0	N	0	N	0	N	0	Y	1
01	007 T008	10	Yes																					1	甲状腺功能亢进（自述已治愈2年）
01	007 T008	10	Yes																					2	轻度肺动脉高压
01	008 T007	10	Yes	N	0	N	0	N	0	N	0	N	0	N	0	N	0	N	0	N	0	Y	1
01	008 T007	10	Yes																					1	胃肿瘤
01	008 T007	10	Yes																					2	陈旧性脑梗塞2020-11月发作
01	009 T009	10	Yes	N	0	N	0	N	0	N	0	N	0	N	0	N	0	N	0	N	0	N	0
01	010 T010	10	Yes	N	0	N	0	N	0	N	0	N	0	N	0	N	0	N	0	N	0	Y	1
01	010 T010	10	Yes																					1	房颤导管消融术（2018年）
01	010 T010	10	Yes																					2	轻中度肺动脉高压
01	013 T011	10	Yes	N	0	N	0	N	0	N	0	N	0	N	0	N	0	N	0	N	0	Y	1
01	013 T011	10	Yes																					1	双下肢静脉瓣功能减退
01	013 T011	10	Yes																					2	颈部淋巴结反应性增生
01	013 T011	10	Yes																					3	肺炎
01	013 T011	10	Yes																					4	胆囊息肉
01	013 T011	10	Yes																					5	甲状腺结节
01	013 T011	10	Yes																					6	肺结节
01	013 T011	10	Yes																					7	脂肪肝
01	013 T011	10	Yes																					8	脑梗塞
01	013 T011	10	Yes																					9	肺动脉高压
01	013 T011	10	Yes																					10	室性早搏
01	014 T012	10	Yes	N	0	N	0	N	0	N	0	N	0	N	0	N	0	N	0	N	0	Y	1
01	014 T012	10	Yes																					1	疝气术后（十余年前）
01	015 T013	10	Yes	N	0	N	0	N	0	N	0	N	0	N	0	N	0	N	0	N	0	Y	1
01	015 T013	10	Yes																					1	糖尿病
01	015 T013	10	Yes																					2	肾结石
01	015 T013	10	Yes																					3	双肺小结节
01	015 T013	10	Yes																					4	脂肪肝
01	016 T014	10	Yes	N	0	N	0	N	0	N	0	N	0	N	0	N	0	N	0	N	0	Y	1
01	016 T014	10	Yes																					1	十年前半月板损伤术后
01	016 T014	10	Yes																					2	心脏扩大
01	016 T014	10	Yes																					3	左心房血栓形成
01	016 T014	10	Yes																					4	卵圆孔未闭
01	016 T014	10	Yes																					5	肺动脉高压
01	017 T015	10	Yes	N	0	N	0	N	0	N	0	N	0	N	0	N	0	N	0	N	0	Y	1
01	017 T015	10	Yes																					1	肺炎
01	017 T015	10	Yes																					2	两肺多发小结节
01	017 T015	10	Yes																					3	胆囊结石
01	017 T015	10	Yes																					4	左侧肾上腺增生
01	017 T015	10	Yes																					5	肺动脉高压
01	017 T015	10	Yes																					6	左室舒张功能减低
01	017 T015	10	Yes																					7	颈动脉粥样硬化
01	018 T016	10	Yes	N	0	N	0	N	0	N	0	N	0	N	0	N	0	N	0	N	0	Y	1
01	018 T016	10	Yes																					1	肾结石（治疗后）
01	019 T018	10	Yes	N	0	N	0	N	0	N	0	N	0	N	0	N	0	N	0	N	0	Y	1
01	019 T018	10	Yes																					1	肝炎
01	019 T018	10	Yes																					2	肺动脉高压
01	019 T018	10	Yes																					3	房间隔膨出瘤
01	020 T021	10	Yes	N	0	N	0	N	0	N	0	N	0	N	0	N	0	N	0	N	0	Y	1
01	020 T021	10	Yes																					1	肺动脉高压
01	020 T021	10	Yes																					2	腔隙性脑梗死
01	021 T022	10	Yes	N	0	N	0	N	0	N	0	N	0	N	0	N	0	N	0	N	0	N	0
01	022 T023	10	Yes	N	0	N	0	N	0	N	0	N	0	N	0	N	0	N	0	N	0	Y	1
01	022 T023	10	Yes																					1	心包囊肿
01	023 T027	10	Yes	N	0	N	0	N	0	N	0	N	0	N	0	N	0	N	0	N	0	N	0
01	024 T028	10	Yes	N	0	N	0	N	0	N	0	N	0	N	0	N	0	N	0	N	0	Y	1
01	024 T028	10	Yes																					1	肺动脉高压
01	024 T028	10	Yes																					2	房间隔缺损
01	024 T028	10	Yes																					3	心包积液
01	025 T029	10	Yes	N	0	N	0	N	0	N	0	N	0	N	0	N	0	N	0	N	0	N	0
01	026 T030	10	Yes	N	0	N	0	N	0	N	0	N	0	N	0	N	0	N	0	N	0	Y	1
01	026 T030	10	Yes																					1	肺动脉高压
01	026 T030	10	Yes																					2	少量心包积液
01	026 T030	10	Yes																					3	房间隔膨出瘤
01	027 T036	10	Yes	N	0	N	0	N	0	N	0	N	0	N	0	N	0	N	0	N	0	Y	1
01	027 T036	10	Yes																					1	肺动脉高压
01	027 T036	10	Yes																					2	完全性右束支传导阻滞
01	027 T036	10	Yes																					3	心功能不全
01	027 T036	10	Yes																					4	中重度混合型通气功能障碍
01	028 T045	10	Yes	N	0	N	0	N	0	N	0	N	0	N	0	N	0	N	0	N	0	Y	1
01	028 T045	10	Yes																					1	房间隔缺损（继发孔）
01	028 T045	10	Yes																					2	肺动脉高压（中度）
01	028 T045	10	Yes																					3	右心房扩大
01	028 T045	10	Yes																					4	右心室肥大
01	028 T045	10	Yes																					5	右肺结节，性质待定
01	028 T045	10	Yes																					6	肺动脉扩张
01	028 T045	10	Yes																					7	心功能不全所致胸腔积液
01	028 T045	10	Yes																					8	剖宫产后
01	028 T045	10	Yes																					9	声带息肉
01	028 T045	10	Yes																					10	会厌囊肿
01	028 T045	10	Yes																					11	鼻甲息肉
01	029 T051	10	Yes	N	0	N	0	N	0	N	0	N	0	N	0	N	0	N	0	N	0	Y	1
01	029 T051	10	Yes																					1	肺动脉高压
01	029 T051	10	Yes																					2	蛛网膜囊肿
01	029 T051	10	Yes																					3	1993剖宫产手术
01	030 T048	10	Yes	N	0	N	0	N	0	N	0	N	0	N	0	N	0	N	0	N	0	Y	1
01	030 T048	10	Yes																					1	左房扩大
01	030 T048	10	Yes																					2	少量心包积液
01	030 T048	10	Yes																					3	肺动脉扩张
01	030 T048	10	Yes																					4	乙肝病毒既往感染
01	030 T048	10	Yes																					5	无症状尿路感染
01	030 T048	10	Yes																					6	高胆红素血症
01	030 T048	10	Yes																					7	慢性心功能不全急性失代偿
01	031 T046	10	Yes	N	0	N	0	N	0	N	0	N	0	N	0	N	0	N	0	N	0	N	0
01	032 T049	10	Yes	N	0	N	0	N	0	N	0	N	0	N	0	N	0	N	0	N	0	Y	1
01	032 T049	10	Yes																					1	Barlow病
01	032 T049	10	Yes																					2	左房扩大
01	032 T049	10	Yes																					3	左心腔增大
01	032 T049	10	Yes																					4	双侧上颌窦炎
01	032 T049	10	Yes																					5	左侧筛窦囊肿
01	032 T049	10	Yes																					6	肝功能受损
01	032 T049	10	Yes																					7	高胆固醇血症
01	032 T049	10	Yes																					8	慢性心功能不全急性失代偿
01	033 T052	10	Yes	N	0	N	0	N	0	N	0	N	0	N	0	N	0	N	0	N	0	Y	1
01	033 T052	10	Yes																					1	肺动脉高压（轻度）
01	033 T052	10	Yes																					2	左室舒张功能减退
01	033 T052	10	Yes																					3	少量心包积液
01	033 T052	10	Yes																					4	右侧胸腔积液
01	033 T052	10	Yes																					5	左房增大
01	033 T052	10	Yes																					6	两肺索条及炎性渗出
01	035 T059	10	Yes	N	0	N	0	N	0	N	0	N	0	N	0	N	0	N	0	N	0	N	0
01	036 T060	10	Yes	N	0	N	0	N	0	N	0	N	0	N	0	N	0	N	0	N	0	Y	1
01	036 T060	10	Yes																					1	冠状动脉心肌桥
01	036 T060	10	Yes																					2	轻中度肺动脉高压
01	036 T060	10	Yes																					3	心包积液
01	038 T085	10	Yes	N	0	N	0	N	0	N	0	N	0	N	0	N	0	N	0	N	0	Y	1
01	038 T085	10	Yes																					1	胆囊结石
01	038 T085	10	Yes																					2	左肺结节
01	038 T085	10	Yes																					3	肝囊肿
01	039 T081	10	Yes	N	0	N	0	N	0	N	0	N	0	N	0	N	0	N	0	N	0	N	0
01	040 T089	10	Yes	N	0	N	0	N	0	N	0	N	0	N	0	N	0	N	0	N	0	Y	1
01	040 T089	10	Yes																					1	两肺小结节
01	040 T089	10	Yes																					2	胆囊结石
01	040 T089	10	Yes																					3	风湿性心脏病
01	041 T090	10	Yes	N	0	N	0	N	0	N	0	N	0	N	0	N	0	N	0	N	0	N	0
01	042 T094	10	Yes	N	0	N	0	N	0	N	0	N	0	N	0	N	0	N	0	N	0	Y	1
01	042 T094	10	Yes																					1	糖尿病
01	042 T094	10	Yes																					2	肋骨骨折
01	042 T094	10	Yes																					3	房性早搏
01	042 T094	10	Yes																					4	心包积液
01	042 T094	10	Yes																					5	肺动脉高压
01	042 T094	10	Yes																					6	房间隔膨出瘤
01	044 T097	10	Yes	N	0	N	0	N	0	N	0	N	0	N	0	N	0	N	0	N	0	Y	1
01	044 T097	10	Yes																					1	子宫肌瘤
01	044 T097	10	Yes																					2	卵巢囊肿
01	044 T097	10	Yes																					3	右下肺结节
01	044 T097	10	Yes																					4	肺动脉高压
01	045	10	Yes	N	0	N	0	N	0	N	0	N	0	N	0	N	0	N	0	N	0	Y	1
01	045	10	Yes																					1	肺栓塞
01	049 T116	10	Yes	N	0	N	0	N	0	N	0	N	0	N	0	N	0	N	0	N	0	Y	1
01	049 T116	10	Yes																					1	白癜风
01	049 T116	10	Yes																					2	肝内多发血管瘤（可能）
01	049 T116	10	Yes																					3	肝内小囊肿
01	049 T116	10	Yes																					4	胆囊结石
01	050 T117	10	Yes	N	0	N	0	N	0	N	0	N	0	N	0	N	0	N	0	N	0	Y	1
01	050 T117	10	Yes																					1	轻度肺动脉高压
01	052 T122	10	Yes	N	0	N	0	N	0	N	0	N	0	N	0	N	0	N	0	N	0	Y	1
01	052 T122	10	Yes																					1	支气管炎
01	052 T122	10	Yes																					2	胃炎
01	054	10	Yes	N	0	N	0	N	0	N	0	N	0	N	0	N	0	N	0	N	0	Y	1
01	054	10	Yes																					1	焦虑症
01	054	10	Yes																					2	左肾癌术后(2010年)
01	054	10	Yes																					3	甲状腺癌术后(2013年)
01	056 T123	10	Yes	N	0	N	0	N	0	N	0	N	0	N	0	N	0	N	0	N	0	N	0
01	058 T128	10	Yes	N	0	N	0	N	0	N	0	N	0	N	0	N	0	N	0	N	0	N	0
01	059 T130	10	Yes	N	0	N	0	N	0	N	0	N	0	N	0	N	0	N	0	N	0	Y	1
01	059 T130	10	Yes																					1	系统性红斑狼疮
01	059 T130	10	Yes																					2	狼疮性肾炎
01	059 T130	10	Yes																					3	慢性肾脏病（CKD2期）
01	059 T130	10	Yes																					4	高尿酸血症
01	059 T130	10	Yes																					5	中度贫血
01	059 T130	10	Yes																					6	甲状腺功能减退
01	059 T130	10	Yes																					7	子宫腺肌症
01	059 T130	10	Yes																					8	双侧股骨头坏死（可能）
01	059 T130	10	Yes																					9	维生素D缺乏
01	060 T135	10	Yes	N	0	N	0	N	0	N	0	N	0	N	0	N	0	N	0	N	0	Y	1
01	060 T135	10	Yes																					1	胆囊息肉
01	060 T135	10	Yes																					2	甲状腺结节
01	060 T135	10	Yes																					3	心包积液
01	061 T132	10	Yes	N	0	N	0	N	0	N	0	N	0	N	0	N	0	N	0	N	0	Y	1
01	061 T132	10	Yes																					1	拇外翻术后（20年前）
01	062 T141	10	Yes	N	0	N	0	N	0	N	0	N	0	N	0	N	0	N	0	N	0	N	0
01	063 T143	10	Yes	N	0	N	0	N	0	N	0	N	0	N	0	N	0	N	0	N	0	Y	1
01	063 T143	10	Yes																					1	肝右叶血管瘤
01	063 T143	10	Yes																					2	左肾囊肿
01	063 T143	10	Yes																					3	左心室肥大
01	063 T143	10	Yes																					4	卵圆孔未闭
01	064 T144	10	Yes	N	0	N	0	N	0	N	0	N	0	N	0	N	0	N	0	N	0	N	0
01	065 T165	10	Yes	N	0	N	0	N	0	N	0	N	0	N	0	N	0	N	0	N	0	Y	1
01	065 T165	10	Yes																					1	肺动脉高压
01	066 T164	10	Yes	N	0	N	0	N	0	N	0	N	0	N	0	N	0	N	0	N	0	Y	1
01	066 T164	10	Yes																					1	肾功能不全
01	066 T164	10	Yes																					2	胆囊结石
01	066 T164	10	Yes																					3	陈旧性肺结核
01	066 T164	10	Yes																					4	肺部感染
01	066 T164	10	Yes																					5	25年前 心脏起搏器植入术
01	066 T164	10	Yes																					6	肺动脉高压
03	002 T073	10	Yes	N	0	N	0	N	0	N	0	N	0	N	0	N	0	N	0	N	0	Y	1
03	002 T073	10	Yes																					1	肺动脉高压重度
03	002 T073	10	Yes																					2	心脏良性肿瘤
03	002 T073	10	Yes																					3	左侧胸腔积液
03	002 T073	10	Yes																					4	子宫切除术
03	002 T073	10	Yes																					5	心包积液
03	003 T074	10	Yes	N	0	N	0	N	0	N	0	N	0	N	0	N	0	N	0	N	0	Y	1
03	003 T074	10	Yes																					1	风湿性心脏病
03	003 T074	10	Yes																					2	心房扩大
03	003 T074	10	Yes																					3	心包积液
03	003 T074	10	Yes																					4	肺气肿
03	003 T074	10	Yes																					5	肺大泡
03	003 T074	10	Yes																					6	胸腔积液
03	003 T074	10	Yes																					7	肝淤血
03	003 T074	10	Yes																					8	腔隙性脑梗塞
03	003 T074	10	Yes																					9	完全性右束支传导阻滞
03	003 T074	10	Yes																					10	肺动脉高压
03	004 T079	10	Yes	N	0	N	0	N	0	N	0	N	0	N	0	N	0	N	0	N	0	Y	1
03	004 T079	10	Yes																					1	心包积液
03	004 T079	10	Yes																					2	脂肪肝
03	004 T079	10	Yes																					3	肺动脉高压
03	004 T079	10	Yes																					4	痛风
03	005 T086	10	Yes	N	0	N	0	N	0	N	0	N	0	N	0	N	0	N	0	N	0	Y	1
03	005 T086	10	Yes																					1	房间隔缺损（继发孔型）
03	005 T086	10	Yes																					2	肝结节
03	005 T086	10	Yes																					3	心包积液
03	005 T086	10	Yes																					4	脂肪肝
03	006 T100	10	Yes	N	0	N	0	N	0	N	0	N	0	N	0	N	0	N	0	N	0	Y	1
03	006 T100	10	Yes																					1	肺动脉高压
03	007 T106	10	Yes	N	0	N	0	N	0	N	0	N	0	N	0	N	0	N	0	N	0	Y	1
03	007 T106	10	Yes																					1	二尖瓣腱索断裂
03	007 T106	10	Yes																					2	轻度*肺动脉高压
03	007 T106	10	Yes																					3	胸腔积液
03	007 T106	10	Yes																					4	心包积液
03	008 T111	10	Yes	N	0	N	0	N	0	N	0	N	0	N	0	N	0	N	0	N	0	Y	1
03	008 T111	10	Yes																					1	2型糖尿病
03	008 T111	10	Yes																					2	子宫切除手术
03	009 T113	10	Yes	N	0	N	0	N	0	N	0	N	0	N	0	N	0	N	0	N	0	Y	1
03	009 T113	10	Yes																					1	腔隙性脑梗死
03	009 T113	10	Yes																					2	甲状腺右叶结节
03	009 T113	10	Yes																					3	肝囊肿
03	009 T113	10	Yes																					4	头部外伤
03	009 T113	10	Yes																					5	阑尾炎手术
03	010 T131	10	Yes	N	0	N	0	N	0	N	0	N	0	N	0	N	0	N	0	N	0	Y	1
03	010 T131	10	Yes																					1	右手外伤
03	010 T131	10	Yes																					2	肝炎
03	010 T131	10	Yes																					3	结核
03	010 T131	10	Yes																					4	肺动脉高压
03	010 T131	10	Yes																					5	心房扑动
03	010 T131	10	Yes																					6	心房扩大
03	010 T131	10	Yes																					7	腔隙性脑梗死
03	010 T131	10	Yes																					8	二尖瓣脱垂
03	011 T134	10	Yes	N	0	N	0	N	0	N	0	N	0	N	0	N	0	N	0	N	0	Y	1
03	011 T134	10	Yes																					1	房间隔缺损
03	011 T134	10	Yes																					2	肺动脉高压
03	011 T134	10	Yes																					3	乙型肝炎
03	012 T137	10	Yes	N	0	N	0	N	0	N	0	N	0	N	0	N	0	N	0	N	0	Y	1
03	012 T137	10	Yes																					1	室间隔缺损
03	012 T137	10	Yes																					2	心包积液
03	012 T137	10	Yes																					3	腔隙性脑梗死
03	012 T137	10	Yes																					4	肺动脉高压
03	012 T137	10	Yes																					5	亚临床甲减
03	013 T142	10	Yes	N	0	N	0	N	0	N	0	N	0	N	0	N	0	N	0	N	0	Y	1
03	013 T142	10	Yes																					1	轻度抑郁
03	013 T142	10	Yes																					2	心脏手术
03	013 T142	10	Yes																					3	肺动脉高压中度
03	013 T142	10	Yes																					4	胸腔积液
03	013 T142	10	Yes																					5	腔隙性脑梗死
03	013 T142	10	Yes																					6	肝囊肿
03	013 T142	10	Yes																					7	冠状动脉粥样硬化性心脏病
03	013 T142	10	Yes																					8	肝淤血
03	013 T142	10	Yes																					9	肺炎
04	001 T088	10	Yes	N	0	N	0	N	0	N	0	N	0	N	0	N	0	N	0	N	0	Y	1
04	001 T088	10	Yes																					1	甲状腺结节
04	002 T092	10	Yes	N	0	N	0	N	0	N	0	N	0	N	0	N	0	N	0	N	0	Y	1
04	002 T092	10	Yes																					1	肺大泡
04	003 T108	10	Yes	N	0	N	0	N	0	N	0	N	0	N	0	N	0	N	0	N	0	Y	1
04	003 T108	10	Yes																					1	慢性胃炎
04	004 T110	10	Yes	N	0	N	0	N	0	N	0	N	0	N	0	N	0	N	0	N	0	Y	1
04	004 T110	10	Yes																					1	2型糖尿病
05	002 T102	10	Yes	N	0	N	0	N	0	N	0	N	0	N	0	N	0	N	0	N	0	Y	1
05	002 T102	10	Yes																					1	肺气肿
05	002 T102	10	Yes																					2	肺结节
05	002 T102	10	Yes																					3	阵发性心房扑动
05	002 T102	10	Yes																					4	窦性心动过缓
05	002 T102	10	Yes																					5	大脑后动脉狭窄
05	002 T102	10	Yes																					6	主动脉粥样硬化
05	002 T102	10	Yes																					7	冠状动脉狭窄
05	003 T103	10	Yes	N	0	N	0	N	0	N	0	N	0	N	0	N	0	N	0	N	0	Y	1
05	003 T103	10	Yes																					1	后天性肾囊肿
05	003 T103	10	Yes																					2	肾错构瘤
05	003 T103	10	Yes																					3	肺结节
05	004 T127	10	Yes	N	0	N	0	N	0	N	0	N	0	N	0	N	0	N	0	N	0	Y	1
05	004 T127	10	Yes																					1	主动脉粥样硬化
05	004 T127	10	Yes																					2	肝囊肿
05	004 T127	10	Yes																					3	贫血
05	004 T127	10	Yes																					4	右眼缺如外伤史
05	004 T127	10	Yes																					5	前列腺术后10年余
05	005 T147	10	Yes	N	0	N	0	N	0	N	0	N	0	N	0	N	0	N	0	N	0	Y	1
05	005 T147	10	Yes																					1	肺动脉高压
05	005 T147	10	Yes																					2	右 单侧腹股沟疝
05	005 T147	10	Yes																					3	陈旧性脑梗死
05	005 T147	10	Yes																					4	肺炎
05	005 T147	10	Yes																					5	胸腔积液
05	005 T147	10	Yes																					6	肺结节
05	005 T147	10	Yes																					7	肝囊肿
05	005 T147	10	Yes																					8	后天性肾囊肿
05	006 T149	10	Yes	N	0	N	0	N	0	N	0	N	0	N	0	N	0	N	0	N	0	Y	1
05	006 T149	10	Yes																					1	心功能不全
05	006 T149	10	Yes																					2	肾功能不全
05	006 T149	10	Yes																					3	肝功能异常
07	001	10	Yes	N	0	N	0	N	0	N	0	N	0	N	0	N	0	N	0	N	0	N	0
07	002 T034	10	Yes	N	0	N	0	N	0	N	0	N	0	N	0	N	0	N	0	N	0	N	0
07	003	10	Yes	N	0	N	0	N	0	N	0	N	0	N	0	N	0	N	0	N	0	Y	1
07	003	10	Yes																					1	慢性支气管炎
07	003	10	Yes																					2	胆囊息肉样病变
07	003	10	Yes																					3	慢性胆囊炎
07	003	10	Yes																					4	右肾囊肿
07	003	10	Yes																					5	双下肢动脉硬化并多发斑块形成
07	003	10	Yes																					6	双侧颈动脉内-中膜增厚
07	003	10	Yes																					7	双侧颈动脉斑块形成（右侧多发）
07	003	10	Yes																					8	右侧椎动脉相对细窄
07	003	10	Yes																					9	冠状动脉有意义狭窄病变
07	003	10	Yes																					10	前降支心肌桥形成
07	004 T035	10	Yes	N	0	N	0	N	0	N	0	N	0	N	0	N	0	N	0	N	0	Y	1
07	004 T035	10	Yes																					1	支气管肺炎
07	004 T035	10	Yes																					2	胸腔积液（双侧）
07	005 T037	10	Yes	N	0	N	0	N	0	N	0	N	0	N	0	N	0	N	0	N	0	Y	1
07	005 T037	10	Yes																					1	肠镜下息肉切除术
07	006 T040	10	Yes	N	0	N	0	N	0	N	0	N	0	N	0	N	0	N	0	N	0	Y	1
07	006 T040	10	Yes																					1	高尿酸血症
07	006 T040	10	Yes																					2	肝多发囊肿
07	006 T040	10	Yes																					3	右肝钙化灶
07	006 T040	10	Yes																					4	左肾囊肿
07	006 T040	10	Yes																					5	左下肺叶间裂结节
07	006 T040	10	Yes																					6	肺气肿
07	007 T041	10	Yes	N	0	N	0	N	0	N	0	N	0	N	0	N	0	N	0	N	0	Y	1
07	007 T041	10	Yes																					1	肾囊肿（双侧多发）
07	007 T041	10	Yes																					2	右肝钙化灶
07	007 T041	10	Yes																					3	高尿酸血症
07	008 T044	10	Yes	N	0	N	0	N	0	N	0	N	0	N	0	N	0	N	0	N	0	Y	1
07	008 T044	10	Yes																					1	支气管炎
07	008 T044	10	Yes																					2	心肌桥
07	011 T056	10	Yes	N	0	N	0	N	0	N	0	N	0	N	0	N	0	N	0	N	0	Y	1
07	011 T056	10	Yes																					1	肾结石
07	011 T056	10	Yes																					2	肾萎缩（右侧）
07	011 T056	10	Yes																					3	肾囊肿（双侧）
07	011 T056	10	Yes																					4	肝血管瘤（？）
07	011 T056	10	Yes																					5	阑尾炎术后
07	011 T056	10	Yes																					6	胆囊腺肌症？
07	012 T058	10	Yes	N	0	N	0	N	0	N	0	N	0	N	0	N	0	N	0	N	0	Y	1
07	012 T058	10	Yes																					1	T2椎体骨水泥填充术后
07	012 T058	10	Yes																					2	高尿酸血症
07	012 T058	10	Yes																					3	脂肪肝
07	012 T058	10	Yes																					4	胆囊炎
07	012 T058	10	Yes																					5	乙肝表面抗原携带者
07	012 T058	10	Yes																					6	肾功能不全
07	012 T058	10	Yes																					7	双侧颈动脉斑块
07	013 T068	10	Yes	N	0	N	0	N	0	N	0	N	0	N	0	N	0	N	0	N	0	Y	1
07	013 T068	10	Yes																					1	脑梗死，心源性栓塞型
07	013 T068	10	Yes																					2	脑萎缩
07	013 T068	10	Yes																					3	脂肪肝
07	013 T068	10	Yes																					4	脾胃间隙肿块
07	013 T068	10	Yes																					5	双肾小囊肿
07	013 T068	10	Yes																					6	前列腺钙化灶
07	013 T068	10	Yes																					7	左侧精囊钙化灶
07	013 T068	10	Yes																					8	高尿酸血症
07	014 T067	10	Yes	N	0	N	0	N	0	N	0	N	0	N	0	N	0	N	0	N	0	N	0
07	015 T069	10	Yes	N	0	N	0	N	0	N	0	N	0	N	0	N	0	N	0	N	0	Y	1
07	015 T069	10	Yes																					1	反流性食管炎
07	015 T069	10	Yes																					2	腰椎间盘突出
07	015 T069	10	Yes																					3	脂肪肝
07	015 T069	10	Yes																					4	高尿酸血症
07	015 T069	10	Yes																					5	肾结石
07	015 T069	10	Yes																					6	双侧胸膜下少许坠积性炎症
07	015 T069	10	Yes																					7	双肺多发小结节
07	016 T071	10	Yes	N	0	N	0	N	0	N	0	N	0	N	0	N	0	N	0	N	0	Y	1
07	016 T071	10	Yes																					1	糖尿病
07	016 T071	10	Yes																					2	脑梗死后遗症
07	017 T076	10	Yes	N	0	N	0	N	0	N	0	N	0	N	0	N	0	N	0	N	0	Y	1
07	017 T076	10	Yes																					1	慢性乙肝
07	018 T083	10	Yes	N	0	N	0	N	0	N	0	N	0	N	0	N	0	N	0	N	0	N	0
07	019	10	Yes	N	0	N	0	N	0	N	0	N	0	N	0	N	0	N	0	N	0	N	0
07	020 T098	10	Yes	N	0	N	0	N	0	N	0	N	0	N	0	N	0	N	0	N	0	Y	1
07	020 T098	10	Yes																					1	高尿酸血症
07	020 T098	10	Yes																					2	放射后甲状腺功能减退
07	020 T098	10	Yes																					3	心肌病（心律失常相关）
07	020 T098	10	Yes																					4	心力衰竭
07	020 T098	10	Yes																					5	多浆膜腔积液
07	023 T155	10	Yes	N	0	N	0	N	0	N	0	N	0	N	0	N	0	N	0	N	0	Y	1
07	023 T155	10	Yes																					1	颅内侧脑室旁占位
07	023 T155	10	Yes																					2	胃溃疡
07	023 T155	10	Yes																					3	胃病
07	024 T160	10	Yes	N	0	N	0	N	0	N	0	N	0	N	0	N	0	N	0	N	0	N	0
07	025 T159	10	Yes	N	0	N	0	N	0	N	0	N	0	N	0	N	0	N	0	N	0	N	0
08	001 T066	10	Yes	N	0	N	0	N	0	N	0	N	0	N	0	N	0	N	0	N	0	N	0
09	001 T099	10	Yes	N	0	N	0	N	0	N	0	N	0	N	0	N	0	N	0	N	0	N	0
10	001	10	Yes	N	0	N	0	N	0	N	0	N	0	N	0	N	0	N	0	N	0	Y	1
10	001	10	Yes																					1	风湿性关节炎
10	001	10	Yes																					2	主动脉硬化
10	001	10	Yes																					3	双侧肺肿物（多发小结节）
10	001	10	Yes																					4	右侧肾动脉瘤
10	002 T025	10	Yes	N	0	N	0	N	0	N	0	N	0	N	0	N	0	N	0	N	0	Y	1
10	002 T025	10	Yes																					1	左肱骨骨折内固定术
10	002 T025	10	Yes																					2	轻度贫血
10	002 T025	10	Yes																					3	低钠血症
10	002 T025	10	Yes																					4	肺动脉高压
10	002 T025	10	Yes																					5	前降支心肌炎
10	002 T025	10	Yes																					6	肺多发结节
10	002 T025	10	Yes																					7	中度限制性通气功能障碍
10	002 T025	10	Yes																					8	右肾囊肿
10	003 T031	10	Yes	N	0	N	0	N	0	N	0	N	0	N	0	N	0	N	0	N	0	Y	1
10	003 T031	10	Yes																					1	风湿性关节炎
10	003 T031	10	Yes																					2	主动脉硬化
10	003 T031	10	Yes																					3	双侧肺肿物（多发小结节）
10	003 T031	10	Yes																					4	右侧肾主动脉瘤
10	003 T031	10	Yes																					5	肺动脉高压
10	004 T061	10	Yes	N	0	N	0	N	0	N	0	N	0	N	0	N	0	N	0	N	0	Y	1
10	004 T061	10	Yes																					1	心包积液
10	004 T061	10	Yes																					2	心房肿物（左房血栓？）
10	004 T061	10	Yes																					3	主动脉硬化
10	004 T061	10	Yes																					4	腔隙性脑梗死（脑干、双侧基底节）
10	004 T061	10	Yes																					5	前列腺增生
10	004 T061	10	Yes																					6	双肺肿物（结节？）
10	004 T061	10	Yes																					7	肝血管瘤病？
10	004 T061	10	Yes																					8	双侧颈动脉血栓形成（斑块）
10	004 T061	10	Yes																					9	双侧股总动脉血栓形成
10	005 T114	10	Yes	N	0	N	0	N	0	N	0	N	0	N	0	N	0	N	0	N	0	Y	1
10	005 T114	10	Yes																					1	轻度肺动脉高压
10	005 T114	10	Yes																					2	肝功能不全
10	005 T114	10	Yes																					3	肾功能不全
10	005 T114	10	Yes																					4	高尿酸血症
10	005 T114	10	Yes																					5	泌尿道感染
10	005 T114	10	Yes																					6	甲亢
10	005 T114	10	Yes																					7	獭尾肝
10	005 T114	10	Yes																					8	心包积液
10	005 T114	10	Yes																					9	双侧胸腔积液
10	006 T125	10	Yes	N	0	N	0	N	0	N	0	N	0	N	0	N	0	N	0	N	0	Y	1
10	006 T125	10	Yes																					1	陈旧性脑梗死
10	006 T125	10	Yes																					2	胸腔积液（双侧）
10	006 T125	10	Yes																					3	肺气肿
10	006 T125	10	Yes																					4	椎动脉闭塞（颅外段）
10	006 T125	10	Yes																					5	脊柱侧弯
10	006 T125	10	Yes																					6	慢性肾炎
10	007 T129	10	Yes	N	0	N	0	N	0	N	0	N	0	N	0	N	0	N	0	N	0	Y	1
10	007 T129	10	Yes																					1	脑梗死
10	007 T129	10	Yes																					2	右侧偏瘫
10	007 T129	10	Yes																					3	脑动脉粥样硬化
10	007 T129	10	Yes																					4	左侧椎动脉狭窄
10	007 T129	10	Yes																					5	冠状动脉肌桥（前降支）
10	007 T129	10	Yes																					6	糖尿病
10	007 T129	10	Yes																					7	贫血
10	007 T129	10	Yes																					8	脂肪肝
10	008 T133	10	Yes	N	0	N	0	N	0	N	0	N	0	N	0	N	0	N	0	N	0	Y	1
10	008 T133	10	Yes																					1	心律失常
10	008 T133	10	Yes																					2	冠状动脉粥样硬化性心脏病
10	008 T133	10	Yes																					3	脂肪肝
10	008 T133	10	Yes																					4	2型糖尿病
10	008 T133	10	Yes																					5	单纯性肾囊肿（左侧）
10	009 T152	10	Yes	N	0	N	0	N	0	N	0	N	0	N	0	N	0	N	0	N	0	Y	1
10	009 T152	10	Yes																					1	肠息肉
10	009 T152	10	Yes																					2	高脂血症
10	009 T152	10	Yes																					3	高胆红素血症
10	009 T152	10	Yes																					4	低蛋白血症
10	009 T152	10	Yes																					5	血沉增快
10	009 T152	10	Yes																					6	左心耳陈旧性血栓
10	009 T152	10	Yes																					7	肺动脉高压中度
10	009 T152	10	Yes																					8	前列腺增生
11	001 T075	10	Yes	N	0	N	0	N	0	N	0	N	0	N	0	N	0	N	0	N	0	N	0
11	002 T087	10	Yes	N	0	N	0	N	0	N	0	N	0	N	0	N	0	N	0	N	0	N	0
11	003 T148	10	Yes	N	0	N	0	N	0	N	0	N	0	N	0	N	0	N	0	N	0	N	0
11	004 T161	10	Yes	N	0	N	0	N	0	N	0	N	0	N	0	N	0	N	0	N	0	N	0
12	001 T153	10	Yes	N	0	N	0	N	0	N	0	N	0	N	0	N	0	N	0	N	0	Y	1
12	001 T153	10	Yes																					1	颈动脉病变
12	001 T153	10	Yes																					2	股动脉、腘动脉粥样硬化病史
12	001 T153	10	Yes																					3	主动脉粥样硬化改变
12	001 T153	10	Yes																					4	肺结节
12	001 T153	10	Yes																					5	支气管扩张
12	001 T153	10	Yes																					6	肺功能障碍可能
12	001 T153	10	Yes																					7	乙肝病史可能
12	001 T153	10	Yes																					8	凝血功能异常
13	001 T062	10	Yes	N	0	N	0	N	0	N	0	N	0	N	0	N	0	N	0	N	0	Y	1
13	001 T062	10	Yes																					1	类风湿性关节炎
13	002 T064	10	Yes	N	0	N	0	N	0	N	0	N	0	N	0	N	0	N	0	N	0	Y	1
13	002 T064	10	Yes																					1	前列腺钙化灶
13	002 T064	10	Yes																					2	冠状动脉粥样硬化
13	002 T064	10	Yes																					3	冠状动脉心肌桥
13	002 T064	10	Yes																					4	乙肝病毒携带
13	003 T065	10	Yes	N	0	N	0	N	0	N	0	N	0	N	0	N	0	N	0	N	0	Y	1
13	003 T065	10	Yes																					1	冠状动脉粥样硬化
13	003 T065	10	Yes																					2	肝脏钙化灶
13	003 T065	10	Yes																					3	肝囊肿
13	003 T065	10	Yes																					4	胆囊壁胆固醇沉着
13	003 T065	10	Yes																					5	肺动脉高压（中度）
13	004 T118	10	Yes	N	0	N	0	N	0	N	0	N	0	N	0	N	0	N	0	N	0	Y	1
13	004 T118	10	Yes																					1	轻微心衰
13	004 T118	10	Yes																					2	胆囊息肉
13	004 T118	10	Yes																					3	冠状动脉粥样硬化
13	004 T118	10	Yes																					4	子宫肌瘤
13	004 T118	10	Yes																					5	心房血栓
13	005 T146	10	Yes	N	0	N	0	N	0	N	0	N	0	N	0	N	0	N	0	N	0	Y	1
13	005 T146	10	Yes																					1	心衰
13	005 T146	10	Yes																					2	冠状动脉粥样硬化
13	005 T146	10	Yes																					3	肝小囊肿
13	005 T146	10	Yes																					4	晕厥史
13	005 T146	10	Yes																					5	肺动脉收缩压增高
13	005 T146	10	Yes																					6	左心房增大
13	006 T145	10	Yes	N	0	N	0	N	0	N	0	N	0	N	0	N	0	N	0	N	0	Y	1
13	006 T145	10	Yes																					1	高尿酸血症
13	006 T145	10	Yes																					2	血沉升高
13	006 T145	10	Yes																					3	心衰
13	006 T145	10	Yes																					4	冠状动脉粥样硬化
13	006 T145	10	Yes																					5	胆囊壁胆固醇沉着
13	006 T145	10	Yes																					6	陈旧性脑梗塞
13	006 T145	10	Yes																					7	肺气肿
13	006 T145	10	Yes																					8	风湿性心脏病
13	007 T158	10	Yes	N	0	N	0	N	0	N	0	N	0	N	0	N	0	N	0	N	0	Y	1
13	007 T158	10	Yes																					1	贫血
13	007 T158	10	Yes																					2	卵巢囊肿
13	007 T158	10	Yes																					3	剖宫产术
13	007 T158	10	Yes																					4	心律失常
14	001 T019	10	Yes	N	0	N	0	N	0	N	0	N	0	N	0	N	0	N	0	N	0	Y	1
14	001 T019	10	Yes																					1	脑梗死后遗症
14	001 T019	10	Yes																					2	胆囊多发结石
14	002 T020	10	Yes	N	0	N	0	N	0	N	0	N	0	N	0	N	0	N	0	N	0	Y	1
14	002 T020	10	Yes																					1	中度肺动脉高压
14	002 T020	10	Yes																					2	脑梗死后遗症
14	003 T024	10	Yes	N	0	N	0	N	0	N	0	N	0	N	0	N	0	N	0	N	0	Y	1
14	003 T024	10	Yes																					1	肺气肿
14	003 T024	10	Yes																					2	胆囊息肉
14	004 T026	10	Yes	N	0	N	0	N	0	N	0	N	0	N	0	N	0	N	0	N	0	Y	1
14	004 T026	10	Yes																					1	痛风性关节炎
14	004 T026	10	Yes																					2	肺动脉高压重度
14	005 T047	10	Yes	N	0	N	0	N	0	N	0	N	0	N	0	N	0	N	0	N	0	Y	1
14	005 T047	10	Yes																					1	风湿性心脏病
14	005 T047	10	Yes																					2	主动脉夹层（Debakey III级）
14	005 T047	10	Yes																					3	急性左心衰
14	005 T047	10	Yes																					4	双肾多发囊肿
14	005 T047	10	Yes																					5	前列腺钙化
14	005 T047	10	Yes																					6	肝内外胆管结石，胆总管扩张
14	005 T047	10	Yes																					7	胆囊切除、胆管切开取石术后
14	005 T047	10	Yes																					8	左肾结石伴积水
14	005 T047	10	Yes																					9	腹股沟疝（左侧）
14	005 T047	10	Yes																					10	肺气肿、双侧肺大泡
14	005 T047	10	Yes																					11	痛风
14	005 T047	10	Yes																					12	左侧髂内动脉近段闭塞
14	005 T047	10	Yes																					13	甲状腺结节
14	005 T047	10	Yes																					14	主动脉粥样硬化并多发斑块形成
14	005 T047	10	Yes																					15	中度肺动脉高压
14	006 T053	10	Yes	N	0	N	0	N	0	N	0	N	0	N	0	N	0	N	0	N	0	Y	1
14	006 T053	10	Yes																					1	房间隔缺损
14	006 T053	10	Yes																					2	肺动脉高压
14	006 T053	10	Yes																					3	肺部感染
14	007 T095	10	Yes	N	0	N	0	N	0	N	0	N	0	N	0	N	0	N	0	N	0	Y	1
14	007 T095	10	Yes																					1	慢性心力衰竭
14	007 T095	10	Yes																					2	2型糖尿病
14	007 T095	10	Yes																					3	痛风
14	007 T095	10	Yes																					4	二尖瓣球囊扩张术后
14	007 T095	10	Yes																					5	轻度肺动脉高压
14	008 T105	10	Yes	N	0	N	0	N	0	N	0	N	0	N	0	N	0	N	0	N	0	Y	1
14	008 T105	10	Yes																					1	中度肺动脉高压
14	008 T105	10	Yes																					2	右肺下叶淋巴组织增生结节
14	008 T105	10	Yes																					3	宫外孕手术
14	009 T107	10	Yes	N	0	N	0	N	0	N	0	N	0	N	0	N	0	N	0	N	0	Y	1
14	009 T107	10	Yes																					1	中度肺动脉高压
14	009 T107	10	Yes																					2	右肾囊肿
14	009 T107	10	Yes																					3	十二指肠脂肪瘤
14	010 T112	10	Yes	N	0	N	0	N	0	N	0	N	0	N	0	N	0	N	0	N	0	Y	1
14	010 T112	10	Yes																					1	冠状动脉粥样硬化
14	010 T112	10	Yes																					2	左眼斜视
14	010 T112	10	Yes																					3	慢性乙型病毒性肝炎
14	010 T112	10	Yes																					4	血小板低
14	010 T112	10	Yes																					5	胆囊息肉
14	011 T150	10	Yes	N	0	N	0	N	0	N	0	N	0	N	0	N	0	N	0	N	0	Y	1
14	011 T150	10	Yes																					1	急性心力衰竭
14	011 T150	10	Yes																					2	肺动脉高压（中度）
14	011 T150	10	Yes																					3	胆囊炎
14	012 T163	10	Yes	N	0	N	0	N	0	N	0	N	0	N	0	N	0	N	0	N	0	Y	1
14	012 T163	10	Yes																					1	糖尿病
14	012 T163	10	Yes																					2	肺动脉高压（轻度）
14	012 T163	10	Yes																					3	左心房血栓
14	012 T163	10	Yes																					4	慢性心力衰竭
14	012 T163	10	Yes																					5	大量心包积液
14	012 T163	10	Yes																					6	冠状动脉粥样硬化
14	012 T163	10	Yes																					7	冠状动脉-肺动脉瘘
14	012 T163	10	Yes																					8	结节性红斑
14	012 T163	10	Yes																					9	内痔
14	012 T163	10	Yes																					10	贫血
14	012 T163	10	Yes																					11	双侧肺炎
14	013 T162	10	Yes	N	0	N	0	N	0	N	0	N	0	N	0	N	0	N	0	N	0	Y	1
14	013 T162	10	Yes																					1	肺动脉高压（中度）
14	013 T162	10	Yes																					2	颈椎间盘突出
14	013 T162	10	Yes																					3	骨质疏松
14	013 T162	10	Yes																					4	高尿酸血症
14	013 T162	10	Yes																					5	转氨酶升高
14	013 T162	10	Yes																					6	腰椎间盘突出症
14	013 T162	10	Yes																					7	冠状动脉肌桥
15	001 T033	10	Yes	N	0	N	0	N	0	N	0	N	0	N	0	N	0	N	0	N	0	Y	1
15	001 T033	10	Yes																					1	贫血（中度）
15	001 T033	10	Yes																					2	双下肢水肿
15	001 T033	10	Yes																					3	脾大
15	001 T033	10	Yes																					4	胸腔积液
15	001 T033	10	Yes																					5	肾囊肿（左侧）
15	001 T033	10	Yes																					6	肺动脉高压中度
15	001 T033	10	Yes																					7	心动过速
15	001 T033	10	Yes																					8	感染性心内膜炎性赘生物
15	002 T038	10	Yes	N	0	N	0	N	0	N	0	N	0	N	0	N	0	N	0	N	0	Y	1
15	002 T038	10	Yes																					1	消化性溃疡
15	002 T038	10	Yes																					2	风湿性心脏病
15	002 T038	10	Yes																					3	心力衰竭
15	002 T038	10	Yes																					4	脑梗死
15	002 T038	10	Yes																					5	脑白质变性
15	002 T038	10	Yes																					6	脑萎缩
15	002 T038	10	Yes																					7	结节性甲状腺肿
15	002 T038	10	Yes																					8	睡眠障碍
15	002 T038	10	Yes																					9	主动脉粥样硬化
15	002 T038	10	Yes																					10	胸椎退行性变
15	003 T054	10	Yes	N	0	N	0	N	0	N	0	N	0	N	0	N	0	N	0	N	0	Y	1
15	003 T054	10	Yes																					1	乙型病毒性肝炎
15	003 T054	10	Yes																					2	脂肪肝
15	003 T054	10	Yes																					3	胸椎退行性变
15	003 T054	10	Yes																					4	第3、4腰椎向后轻度滑脱
15	003 T054	10	Yes																					5	主动脉硬化
15	003 T054	10	Yes																					6	颈椎病
15	003 T054	10	Yes																					7	睡眠障碍
15	003 T054	10	Yes																					8	骨质疏松伴有病理性骨折
15	003 T054	10	Yes																					9	腰椎退行性变
15	004 T063	10	Yes	N	0	N	0	N	0	N	0	N	0	N	0	N	0	N	0	N	0	Y	1
15	004 T063	10	Yes																					1	糖尿病
15	004 T063	10	Yes																					2	脂肪肝
15	004 T063	10	Yes																					3	双侧颈动脉硬化
15	004 T063	10	Yes																					4	梅毒
15	004 T063	10	Yes																					5	脑梗死
15	004 T063	10	Yes																					6	脑血管狭窄
15	004 T063	10	Yes																					7	慢性心力衰竭
15	004 T063	10	Yes																					8	左侧眼睑下垂，双眼视物模糊
15	004 T063	10	Yes																					9	主动脉硬化
15	004 T063	10	Yes																					10	胸12及腰1椎体楔形变
15	004 T063	10	Yes																					11	肝功能异常
15	005 T072	10	Yes	N	0	N	0	N	0	N	0	N	0	N	0	N	0	N	0	N	0	Y	1
15	005 T072	10	Yes																					1	心耳血栓（左）
15	005 T072	10	Yes																					2	胆囊多发结石
15	005 T072	10	Yes																					3	肺动脉高压（轻度）
15	005 T072	10	Yes																					4	主动脉硬化
15	005 T072	10	Yes																					5	胸椎退行性变
15	006 T080	10	Yes	N	0	N	0	N	0	N	0	N	0	N	0	N	0	N	0	N	0	Y	1
15	006 T080	10	Yes																					1	肺动脉高压中度
15	006 T080	10	Yes																					2	胆囊结石
15	006 T080	10	Yes																					3	慢性心力衰竭
15	007 T082	10	Yes	N	0	N	0	N	0	N	0	N	0	N	0	N	0	N	0	N	0	Y	1
15	007 T082	10	Yes																					1	甲状腺功能减退症
15	007 T082	10	Yes																					2	心力衰竭
15	007 T082	10	Yes																					3	主动脉粥样硬化
15	007 T082	10	Yes																					4	胸椎退行性变
15	007 T082	10	Yes																					5	高脂血症
15	008 T101	10	Yes	N	0	N	0	N	0	N	0	N	0	N	0	N	0	N	0	N	0	Y	1
15	008 T101	10	Yes																					1	高尿酸血症
15	008 T101	10	Yes																					2	肾囊肿（右侧）
15	008 T101	10	Yes																					3	胆囊息肉
15	008 T101	10	Yes																					4	低蛋白血症
15	008 T101	10	Yes																					5	肺动脉高压（中度）
15	009 T109	10	Yes	N	0	N	0	N	0	N	0	N	0	N	0	N	0	N	0	N	0	Y	1
15	009 T109	10	Yes																					1	肺动脉瓣高压（中度）
15	009 T109	10	Yes																					2	心包积液（少量）
15	009 T109	10	Yes																					3	房间隔缺损（中央型，大分流量）
15	009 T109	10	Yes																					4	不完全性右束支传导阻滞
15	010 T115	10	Yes	N	0	N	0	N	0	N	0	N	0	N	0	N	0	N	0	N	0	Y	1
15	010 T115	10	Yes																					1	腹腔少量积液
15	010 T115	10	Yes																					2	陈旧性脑梗塞并部分皮层层状坏死
15	010 T115	10	Yes																					3	梅毒螺旋特异性抗体阳性
15	010 T115	10	Yes																					4	双肺渗出性病变
15	010 T115	10	Yes																					5	主动脉粥样硬化
15	010 T115	10	Yes																					6	胸椎退行性变
15	010 T115	10	Yes																					7	2型糖尿病
15	010 T115	10	Yes																					8	肺动脉高压中度
15	010 T115	10	Yes																					9	低蛋白血症
15	010 T115	10	Yes																					10	甲状腺功能减退症
15	010 T115	10	Yes																					11	腰椎退行性变
15	011 T121	10	Yes	N	0	N	0	N	0	N	0	N	0	N	0	N	0	N	0	N	0	Y	1
15	011 T121	10	Yes																					1	糖尿病
15	011 T121	10	Yes																					2	慢性心力衰竭
15	012	10	Yes	N	0	N	0	N	0	N	0	N	0	N	0	N	0	N	0	N	0	Y	1
15	012	10	Yes																					1	肺动脉高压中度
15	012	10	Yes																					2	慢性肾脏病I期
15	012	10	Yes																					3	2型糖尿病
15	012	10	Yes																					4	肺水肿
15	012	10	Yes																					5	胸腔积液（右侧少量）
15	012	10	Yes																					6	主动脉粥样硬化
15	012	10	Yes																					7	慢性心力衰竭
15	012	10	Yes																					8	梅毒
15	013 T139	10	Yes	N	0	N	0	N	0	N	0	N	0	N	0	N	0	N	0	N	0	Y	1
15	013 T139	10	Yes																					1	右肾小结晶
15	013 T139	10	Yes																					2	贫血
15	013 T139	10	Yes																					3	肺动脉高压（轻-中度）
15	013 T139	10	Yes																					4	室性期前收缩
15	013 T139	10	Yes																					5	高尿酸血症
15	014 T166	10	Yes	N	0	N	0	N	0	N	0	N	0	N	0	N	0	N	0	N	0	Y	1
15	014 T166	10	Yes																					1	左心耳附壁血栓形成
15	014 T166	10	Yes																					2	主动脉瓣返流(轻度)
15	014 T166	10	Yes																					3	心包积液（少量）
15	014 T166	10	Yes																					4	肝功能不全
15	014 T166	10	Yes																					5	凝血功能异常
15	014 T166	10	Yes																					6	肺动脉高压中度
17	001	10	Yes	N	0	N	0	N	0	N	0	N	0	N	0	N	0	N	0	N	0	N	0
17	002 T078	10	Yes	N	0	N	0	N	0	N	0	N	0	N	0	N	0	N	0	N	0	Y	1
17	002 T078	10	Yes																					1	肺动脉高压
17	003 T091	10	Yes	N	0	N	0	N	0	N	0	N	0	N	0	N	0	N	0	N	0	Y	1
17	003 T091	10	Yes																					1	脑梗死后遗症
17	003 T091	10	Yes																					2	偏瘫
17	003 T091	10	Yes																					3	低钾血症
17	003 T091	10	Yes																					4	肺动脉高压
17	003 T091	10	Yes																					5	胸腔积液
17	003 T091	10	Yes																					6	心包积液
17	004 T096	10	Yes	N	0	N	0	N	0	N	0	N	0	N	0	N	0	N	0	N	0	Y	1
17	004 T096	10	Yes																					1	慢性阻塞性肺疾病
17	004 T096	10	Yes																					2	慢性胃炎
17	004 T096	10	Yes																					3	动脉粥样硬化伴斑块形成
17	004 T096	10	Yes																					4	肝功能不全
17	004 T096	10	Yes																					5	支气管哮喘
17	005 T136	10	Yes	N	0	N	0	N	0	N	0	N	0	N	0	N	0	N	0	N	0	Y	1
17	005 T136	10	Yes																					1	糖尿病
17	005 T136	10	Yes																					2	甲状腺功能减退症
17	005 T136	10	Yes																					3	高胆固醇血症
17	005 T136	10	Yes																					4	高尿酸血症
17	005 T136	10	Yes																					5	肾功能不全
17	005 T136	10	Yes																					6	心脏扩大
17	005 T136	10	Yes																					7	肺动脉高压
17	005 T136	10	Yes																					8	外周动脉粥样硬化
17	005 T136	10	Yes																					9	肋骨骨折
17	006 T154	10	Yes	N	0	N	0	N	0	N	0	N	0	N	0	N	0	N	0	N	0	Y	1
17	006 T154	10	Yes																					1	心包积液
17	006 T154	10	Yes																					2	肺动脉高压
18	002 T055	10	Yes	N	0	N	0	N	0	N	0	N	0	N	0	N	0	N	0	N	0	Y	1
18	002 T055	10	Yes																					1	左侧肱骨骨折术后
18	002 T055	10	Yes																					2	慢性乙型病毒性肝炎
18	003	10	Yes	N	0	N	0	N	0	N	0	N	0	N	0	N	0	N	0	N	0	N	0
18	004 T077	10	Yes	N	0	N	0	N	0	N	0	N	0	N	0	N	0	N	0	N	0	Y	1
18	004 T077	10	Yes																					1	胆囊结石
18	004 T077	10	Yes																					2	胃窦炎
18	005 T084	10	Yes	N	0	N	0	N	0	N	0	N	0	N	0	N	0	N	0	N	0	Y	1
18	005 T084	10	Yes																					1	双肾囊肿
18	006 T124	10	Yes	N	0	N	0	N	0	N	0	N	0	N	0	N	0	N	0	N	0	Y	1
18	006 T124	10	Yes																					1	左肾结石
18	006 T124	10	Yes																					2	左心耳血栓
18	006 T124	10	Yes																					3	腔隙脑梗死
18	006 T124	10	Yes																					4	永存左上腔静脉
18	006 T124	10	Yes																					5	右肺上叶前段结节 LU-RADS 2类
18	006 T124	10	Yes																					6	胰腺部分切除
19	001 T017	10	Yes	N	0	N	0	N	0	N	0	N	0	N	0	N	0	N	0	N	0	Y	1
19	001 T017	10	Yes																					1	肺动脉高压
19	001 T017	10	Yes																					2	室间隔缺损（瓣周型）伴膜部瘤形成
19	001 T017	10	Yes																					3	卵圆孔未闭
19	001 T017	10	Yes																					4	2型糖尿病
19	001 T017	10	Yes																					5	痛风
19	002 T032	10	Yes	N	0	N	0	N	0	N	0	N	0	N	0	N	0	N	0	N	0	Y	1
19	002 T032	10	Yes																					1	风湿性心脏病
19	002 T032	10	Yes																					2	肺动脉高压
19	002 T032	10	Yes																					3	双侧胸腔积液
19	002 T032	10	Yes																					4	心功能不全
19	003 T039	10	Yes	N	0	N	0	N	0	N	0	N	0	N	0	N	0	N	0	N	0	Y	1
19	003 T039	10	Yes																					1	风湿性心脏病联合瓣膜病
19	003 T039	10	Yes																					2	肺水肿
19	003 T039	10	Yes																					3	肺动脉高压
19	003 T039	10	Yes																					4	双侧胸腔积液
19	003 T039	10	Yes																					5	心功能不全
19	003 T039	10	Yes																					6	痛风
19	004 T042	10	Yes	N	0	N	0	N	0	N	0	N	0	N	0	N	0	Y	1	N	0	Y	1
19	004 T042	10	Yes																					1	感染性心内膜炎
19	004 T042	10	Yes																					2	肝功能异常
19	004 T042	10	Yes																					3	慢性乙型肝炎
19	004 T042	10	Yes																					4	丙型肝炎病毒感染
19	004 T042	10	Yes																					5	低蛋白血症
19	004 T042	10	Yes																					6	电解质代谢紊乱（低钠血症）
19	004 T042	10	Yes																					7	高尿酸血症
19	004 T042	10	Yes																					8	败血症
19	004 T042	10	Yes																					9	肺水肿
19	005 T043	10	Yes	N	0	N	0	N	0	N	0	N	0	N	0	N	0	N	0	N	0	Y	1
19	005 T043	10	Yes																					1	手腕骨折
19	005 T043	10	Yes																					2	心包积液
19	005 T043	10	Yes																					3	心衰
19	006 T050	10	Yes	N	0	N	0	N	0	N	0	N	0	N	0	N	0	N	0	N	0	Y	1
19	006 T050	10	Yes																					1	心脏瓣膜病
19	006 T050	10	Yes																					2	左房左室重度扩大
19	006 T050	10	Yes																					3	中度肺动脉高压
19	006 T050	10	Yes																					4	慢性心衰急性加重
19	006 T050	10	Yes																					5	心衰
19	006 T050	10	Yes																					6	双侧肺炎
19	006 T050	10	Yes																					7	肺水肿
19	007 T057	10	Yes	N	0	N	0	N	0	N	0	N	0	N	0	N	0	N	0	N	0	Y	1
19	007 T057	10	Yes																					1	肺炎
19	007 T057	10	Yes																					2	肺动脉高压
19	007 T057	10	Yes																					3	胸腔积液
19	007 T057	10	Yes																					4	肺水肿
19	007 T057	10	Yes																					5	肺部结节
19	008 T070	10	Yes	N	0	N	0	N	0	N	0	N	0	N	0	N	0	N	0	N	0	Y	1
19	008 T070	10	Yes																					1	风湿性心脏病联合瓣膜病
19	008 T070	10	Yes																					2	肺动脉高压
19	009 T093	10	Yes	N	0	N	0	N	0	N	0	N	0	N	0	N	0	N	0	N	0	Y	1
19	009 T093	10	Yes																					1	肺部结节
19	009 T093	10	Yes																					2	卵圆孔未闭
19	009 T093	10	Yes																					3	肺动脉高压
19	009 T093	10	Yes																					4	脑梗
19	009 T093	10	Yes																					5	颌骨囊肿切除术
19	010 T104	10	Yes	N	0	N	0	N	0	N	0	N	0	N	0	N	0	N	0	N	0	Y	1
19	010 T104	10	Yes																					1	风湿性心脏病联合瓣膜病
19	010 T104	10	Yes																					2	下肢静脉曲张
19	010 T104	10	Yes																					3	风湿性关节炎
19	010 T104	10	Yes																					4	双房扩大
19	010 T104	10	Yes																					5	肺动脉高压
19	010 T104	10	Yes																					6	右心功能不全
19	011 T119	10	Yes	N	0	N	0	N	0	N	0	N	0	N	0	N	0	N	0	N	0	Y	1
19	011 T119	10	Yes																					1	左房血栓形成
19	011 T119	10	Yes																					2	重度肺动脉高压
19	011 T119	10	Yes																					3	肺肿物（双肺结节）
19	011 T119	10	Yes																					4	下肢动脉粥样硬化
19	011 T119	10	Yes																					5	颈动脉粥样硬化
19	011 T119	10	Yes																					6	Splenectomy
19	012 T126	10	Yes	N	0	N	0	N	0	N	0	N	0	N	0	N	0	N	0	N	0	Y	1
19	012 T126	10	Yes																					1	gastric ulcer gastrectomy surgery
19	012 T126	10	Yes																					2	急性左心衰入院
19	012 T126	10	Yes																					3	高尿酸血症
19	012 T126	10	Yes																					4	缺铁性贫血
19	012 T126	10	Yes																					5	低蛋白血症
19	012 T126	10	Yes																					6	吻合口胃溃疡
19	012 T126	10	Yes																					7	双肺结节
19	012 T126	10	Yes																					8	上消化道出血
19	012 T126	10	Yes																					9	残胃炎
19	013 T140	10	Yes	N	0	N	0	N	0	N	0	N	0	N	0	N	0	N	0	N	0	Y	1
19	013 T140	10	Yes																					1	肺动脉高压
19	014 T151	10	Yes	N	0	N	0	N	0	N	0	N	0	N	0	N	0	N	0	N	0	Y	1
19	014 T151	10	Yes																					1	肺动脉高压
19	014 T151	10	Yes																					2	右心功能差
19	014 T151	10	Yes																					3	肝淤血
20	001 T120	10	Yes	N	0	N	0	N	0	N	0	N	0	N	0	N	0	N	0	N	0	Y	1
20	001 T120	10	Yes																					1	肺动脉高压（重度）
20	001 T120	10	Yes																					2	左脚骨折内固定术
20	002 T138	10	Yes	N	0	N	0	N	0	N	0	N	0	N	0	N	0	N	0	N	0	Y	1
20	002 T138	10	Yes																					1	肺动脉高压（中度）
20	002 T138	10	Yes																					2	甲状腺功能亢进
20	003 T156	10	Yes	N	0	N	0	N	0	N	0	N	0	N	0	N	0	N	0	N	0	Y	1
20	003 T156	10	Yes																					1	房间隔膨胀瘤（伴多发缺损）
20	003 T156	10	Yes																					2	肺动脉高压
20	003 T156	10	Yes																					3	颈动脉斑块形成
20	003 T156	10	Yes																					4	高尿酸血症
20	004 T157	10	Yes	N	0	N	0	N	0	N	0	N	0	N	0	N	0	N	0	N	0	Y	1
20	004 T157	10	Yes																					1	左心房粘液瘤
20	004 T157	10	Yes																					2	胃溃疡（非活动性）
20	004 T157	10	Yes																					3	肺动脉高压（中度）

## Sheet: Allergy history
SITEID	SUBJID	VISITNUM	VISIT	MHYN	MHYNNS	MHALLER
01	001 T001	10	Yes	N	2
01	002 T002	10	Yes	N	2
01	003 T003	10	Yes	N	2
01	004 T004	10	Yes	N	2
01	005 T005	10	Yes	N	2
01	006 T006	10	Yes	N	2
01	007 T008	10	Yes	N	2
01	008 T007	10	Yes	N	2
01	009 T009	10	Yes	N	2
01	010 T010	10	Yes	N	2
01	013 T011	10	Yes	N	2
01	014 T012	10	Yes	N	2
01	015 T013	10	Yes	N	2
01	016 T014	10	Yes	N	2
01	017 T015	10	Yes	N	2
01	018 T016	10	Yes	N	2
01	019 T018	10	Yes	N	2
01	020 T021	10	Yes	N	2
01	021 T022	10	Yes	N	2
01	022 T023	10	Yes	N	2
01	023 T027	10	Yes	N	2
01	024 T028	10	Yes	N	2
01	025 T029	10	Yes	N	2
01	026 T030	10	Yes	Y	1	Penicillin
01	027 T036	10	Yes	N	2
01	028 T045	10	Yes	N	2
01	029 T051	10	Yes	N	2
01	030 T048	10	Yes	N	2
01	031 T046	10	Yes	N	2
01	032 T049	10	Yes	N	2
01	033 T052	10	Yes	N	2
01	035 T059	10	Yes	N	2
01	036 T060	10	Yes	N	2
01	038 T085	10	Yes	N	2
01	039 T081	10	Yes	N	2
01	040 T089	10	Yes	N	2
01	041 T090	10	Yes	Y	1	Yam
01	042 T094	10	Yes	N	2
01	044 T097	10	Yes	N	2
01	045	10	Yes	N	2
01	049 T116	10	Yes	N	2
01	050 T117	10	Yes	N	2
01	052 T122	10	Yes	N	2
01	054	10	Yes	N	2
01	056 T123	10	Yes	N	2
01	058 T128	10	Yes	N	2
01	059 T130	10	Yes	N	2
01	060 T135	10	Yes	N	2
01	061 T132	10	Yes	N	2
01	062 T141	10	Yes	N	2
01	063 T143	10	Yes	N	2
01	064 T144	10	Yes	N	2
01	065 T165	10	Yes	Y	1	Curcuma phaeocaulis oil
01	066 T164	10	Yes	N	2
03	002 T073	10	Yes	N	2
03	003 T074	10	Yes	N	2
03	004 T079	10	Yes	N	2
03	005 T086	10	Yes	N	2
03	006 T100	10	Yes	N	2
03	007 T106	10	Yes	N	2
03	008 T111	10	Yes	N	2
03	009 T113	10	Yes	N	2
03	010 T131	10	Yes	N	2
03	011 T134	10	Yes	N	2
03	012 T137	10	Yes	N	2
03	013 T142	10	Yes	N	2
04	001 T088	10	Yes	N	2
04	002 T092	10	Yes	N	2
04	003 T108	10	Yes	N	2
04	004 T110	10	Yes	N	2
05	002 T102	10	Yes	N	2
05	003 T103	10	Yes	Y	1	Cefotiam
05	004 T127	10	Yes	N	2
05	005 T147	10	Yes	N	2
05	006 T149	10	Yes	N	2
07	001	10	Yes	N	2
07	002 T034	10	Yes	N	2
07	003	10	Yes	N	2
07	004 T035	10	Yes	N	2
07	005 T037	10	Yes	N	2
07	006 T040	10	Yes	N	2
07	007 T041	10	Yes	N	2
07	008 T044	10	Yes	N	2
07	011 T056	10	Yes	N	2
07	012 T058	10	Yes	N	2
07	013 T068	10	Yes	Y	1	Amoxicillin
07	014 T067	10	Yes	N	2
07	015 T069	10	Yes	N	2
07	016 T071	10	Yes	N	2
07	017 T076	10	Yes	N	2
07	018 T083	10	Yes	N	2
07	019	10	Yes	N	2
07	020 T098	10	Yes	N	2
07	022	10	Yes	N	2
07	023 T155	10	Yes	N	2
07	024 T160	10	Yes	N	2
07	025 T159	10	Yes	N	2
08	001 T066	10	Yes	Y	1	Alcohol
09	001 T099	10	Yes	N	2
10	001	10	Yes	N	2
10	002 T025	10	Yes	N	2
10	003 T031	10	Yes	N	2
10	004 T061	10	Yes	N	2
10	005 T114	10	Yes	N	2
10	006 T125	10	Yes	N	2
10	007 T129	10	Yes	N	2
10	008 T133	10	Yes	Y	1	Contrast agent
10	009 T152	10	Yes	N	2
11	001 T075	10	Yes	N	2
11	002 T087	10	Yes	N	2
11	003 T148	10	Yes	N	2
11	004 T161	10	Yes	N	2
12	001 T153	10	Yes	N	2
13	001 T062	10	Yes	N	2
13	002 T064	10	Yes	N	2
13	003 T065	10	Yes	N	2
13	004 T118	10	Yes	N	2
13	005 T146	10	Yes	N	2
13	006 T145	10	Yes	N	2
13	007 T158	10	Yes	N	2
14	001 T019	10	Yes	N	2
14	002 T020	10	Yes	N	2
14	003 T024	10	Yes	N	2
14	004 T026	10	Yes	N	2
14	005 T047	10	Yes	N	2
14	006 T053	10	Yes	N	2
14	007 T095	10	Yes	N	2
14	008 T105	10	Yes	N	2
14	009 T107	10	Yes	Y	1	Shenfu Injection, cephalosporins, methyl group, torsemide capsules, dabigatran etexilate capsules, metoprolol tartrate tablets, bisoprolol fumarate tablets, warfarin sodium tablets, pantoprazole enteric-coated tablets, Cordarone
14	010 T112	10	Yes	N	2
14	011 T150	10	Yes	N	2
14	012 T163	10	Yes	N	2
14	013 T162	10	Yes	N	2
15	001 T033	10	Yes	N	2
15	002 T038	10	Yes	N	2
15	003 T054	10	Yes	N	2
15	004 T063	10	Yes	N	2
15	005 T072	10	Yes	Y	1	Amoxicillin
15	006 T080	10	Yes	N	2
15	007 T082	10	Yes	N	2
15	008 T101	10	Yes	Y	1	Alcohol, shrimp
15	009 T109	10	Yes	N	2
15	010 T115	10	Yes	N	2
15	011 T121	10	Yes	N	2
15	012	10	Yes	N	2
15	013 T139	10	Yes	N	2
15	014 T166	10	Yes	N	2
17	001	10	Yes	N	2
17	002 T078	10	Yes	N	2
17	003 T091	10	Yes	N	2
17	004 T096	10	Yes	N	2
17	005 T136	10	Yes	N	2
17	006 T154	10	Yes	N	2
18	002 T055	10	Yes	N	2
18	003	10	Yes	N	2
18	004 T077	10	Yes	N	2
18	005 T084	10	Yes	N	2
18	006 T124	10	Yes	Y	1	Cephalosporins
19	001 T017	10	Yes	Y	1	Amoxicillin
19	002 T032	10	Yes	N	2
19	003 T039	10	Yes	N	2
19	004 T042	10	Yes	N	2
19	005 T043	10	Yes	N	2
19	006 T050	10	Yes	N	2
19	007 T057	10	Yes	N	2
19	008 T070	10	Yes	N	2
19	009 T093	10	Yes	N	2
19	010 T104	10	Yes	N	2
19	011 T119	10	Yes	N	2
19	012 T126	10	Yes	N	2
19	013 T140	10	Yes	N	2
19	014 T151	10	Yes	N	2
20	001 T120	10	Yes	N	2
20	002 T138	10	Yes	N	2
20	003 T156	10	Yes	N	2
20	004 T157	10	Yes	N	2

## Sheet: NYHA
SITEID	SUBJID	VISITNUM	VISIT	NYHACLS	NYHACLSNS	QRSMO
01	001 T001	10	-15-0d	Ⅱ	2
01	001 T001	30	0-30d	Ⅱ	2
01	001 T001	40	90d	Ⅰ	1
01	001 T001	50	180d	NA	5
01	001 T001	60	365d	NA	5
01	002 T002	10	-15-0d	Ⅱ	2
01	002 T002	30	0-30d	Ⅱ	2
01	002 T002	40	90d	Ⅰ	1
01	002 T002	50	180d	Ⅰ	1
01	002 T002	60	365d	NA	5
01	003 T003	10	-15-0d	Ⅲ	3
01	003 T003	30	0-30d	Ⅲ	3
01	003 T003	40	90d	Ⅰ	1
01	003 T003	50	180d	Ⅰ	1
01	003 T003	60	365d	NA	5
01	004 T004	10	-15-0d	Ⅲ	3
01	004 T004	30	0-30d	Ⅲ	3
01	004 T004	40	90d	Ⅱ	2
01	004 T004	50	180d	Ⅰ	1
01	004 T004	60	365d	Ⅰ	1
01	005 T005	10	-15-0d	Ⅱ	2
01	005 T005	30	0-30d	Ⅱ	2
01	005 T005	40	90d	Ⅰ	1
01	005 T005	50	180d	Ⅱ	2
01	005 T005	60	365d	Ⅰ	1
01	006 T006	10	-15-0d	Ⅲ	3
01	006 T006	30	0-30d	Ⅰ	1
01	006 T006	40	90d	Ⅰ	1
01	006 T006	50	180d	NA	5
01	006 T006	60	365d	NA	5
01	007 T008	10	-15-0d	Ⅲ	3
01	007 T008	30	0-30d	Ⅲ	3
01	007 T008	40	90d	Ⅰ	1
01	007 T008	50	180d	Ⅰ	1
01	007 T008	60	365d	Ⅰ	1
01	008 T007	10	-15-0d	Ⅲ	3
01	008 T007	30	0-30d	Ⅲ	3
01	008 T007	40	90d	Ⅰ	1
01	008 T007	50	180d	NA	5
01	008 T007	60	365d	Ⅰ	1
01	009 T009	10	-15-0d	Ⅲ	3
01	009 T009	30	0-30d	Ⅲ	3
01	009 T009	40	90d	Ⅰ	1
01	009 T009	50	180d	Ⅰ	1
01	009 T009	60	365d	Ⅰ	1
01	010 T010	10	-15-0d	Ⅲ	3
01	010 T010	30	0-30d	Ⅲ	3
01	010 T010	40	90d	Ⅰ	1
01	010 T010	50	180d	Ⅰ	1
01	010 T010	60	365d	Ⅰ	1
01	012	10	-15-0d	Ⅲ	3
01	013 T011	10	-15-0d	Ⅲ	3
01	013 T011	30	0-30d	Ⅱ	2
01	013 T011	40	90d	Ⅰ	1
01	013 T011	50	180d	Ⅰ	1
01	013 T011	60	365d	Ⅰ	1
01	014 T012	10	-15-0d	Ⅲ	3
01	014 T012	30	0-30d	Ⅱ	2
01	014 T012	40	90d	Ⅰ	1
01	014 T012	50	180d	Ⅰ	1
01	014 T012	60	365d	Ⅰ	1
01	015 T013	10	-15-0d	Ⅲ	3
01	015 T013	30	0-30d	Ⅱ	2
01	015 T013	40	90d	Ⅰ	1
01	015 T013	50	180d	Ⅰ	1
01	015 T013	60	365d	NA	5
01	016 T014	10	-15-0d	Ⅲ	3
01	016 T014	30	0-30d	Ⅱ	2
01	016 T014	40	90d	Ⅰ	1
01	016 T014	50	180d	Ⅰ	1
01	016 T014	60	365d	Ⅰ	1
01	017 T015	10	-15-0d	Ⅲ	3
01	017 T015	30	0-30d	Ⅲ	3
01	017 T015	40	90d	Ⅰ	1
01	017 T015	50	180d	NA	5
01	017 T015	60	365d	NA	5
01	018 T016	10	-15-0d	Ⅲ	3
01	018 T016	30	0-30d	Ⅲ	3
01	018 T016	40	90d	Ⅰ	1
01	018 T016	50	180d	Ⅰ	1
01	018 T016	60	365d	Ⅰ	1
01	019 T018	10	-15-0d	Ⅲ	3
01	019 T018	30	0-30d	Ⅲ	3
01	019 T018	40	90d	Ⅰ	1
01	019 T018	50	180d	Ⅰ	1
01	019 T018	60	365d	ND!		ND!
01	020 T021	10	-15-0d	Ⅲ	3
01	020 T021	30	0-30d	Ⅱ	2
01	020 T021	40	90d	Ⅱ	2
01	020 T021	50	180d	Ⅰ	1
01	020 T021	60	365d	Ⅰ	1
01	021 T022	10	-15-0d	Ⅲ	3
01	021 T022	30	0-30d	Ⅲ	3
01	021 T022	40	90d	Ⅰ	1
01	021 T022	50	180d	NA	5
01	021 T022	60	365d	NA	5
01	022 T023	10	-15-0d	Ⅱ	2
01	022 T023	30	0-30d	Ⅱ	2
01	022 T023	40	90d	Ⅰ	1
01	022 T023	50	180d	Ⅰ	1
01	022 T023	60	365d	Ⅰ	1
01	023 T027	10	-15-0d	Ⅲ	3
01	023 T027	30	0-30d	Ⅲ	3
01	023 T027	40	90d	Ⅰ	1
01	023 T027	50	180d	Ⅰ	1
01	023 T027	60	365d	Ⅰ	1
01	024 T028	10	-15-0d	Ⅲ	3
01	024 T028	30	0-30d	Ⅲ	3
01	024 T028	40	90d	NA	5
01	024 T028	50	180d	Ⅰ	1
01	024 T028	60	365d	Ⅰ	1
01	025 T029	10	-15-0d	Ⅲ	3
01	025 T029	30	0-30d	Ⅲ	3
01	025 T029	40	90d	Ⅰ	1
01	025 T029	50	180d	Ⅰ	1
01	025 T029	60	365d	Ⅰ	1
01	026 T030	10	-15-0d	Ⅲ	3
01	026 T030	30	0-30d	Ⅲ	3
01	026 T030	40	90d	Ⅰ	1
01	026 T030	50	180d	ND!
01	026 T030	60	365d	NA	5
01	027 T036	10	-15-0d	Ⅲ	3
01	027 T036	30	0-30d	Ⅲ	3
01	027 T036	40	90d	Ⅰ	1
01	027 T036	50	180d	ND!
01	027 T036	60	365d	Ⅰ	1
01	028 T045	10	-15-0d	Ⅲ	3
01	028 T045	30	0-30d	Ⅲ	3
01	028 T045	40	90d	Ⅰ	1
01	028 T045	50	180d	Ⅰ	1
01	028 T045	60	365d	Ⅰ	1
01	029 T051	10	-15-0d	Ⅲ	3
01	029 T051	30	0-30d	Ⅲ	3
01	029 T051	40	90d	Ⅰ	1
01	029 T051	50	180d	Ⅰ	1
01	029 T051	60	365d	Ⅰ	1
01	030 T048	10	-15-0d	Ⅲ	3
01	030 T048	30	0-30d	Ⅲ	3
01	030 T048	40	90d	Ⅰ	1
01	030 T048	50	180d	Ⅰ	1
01	030 T048	60	365d	Ⅰ	1
01	031 T046	10	-15-0d	Ⅲ	3
01	031 T046	30	0-30d	Ⅲ	3
01	031 T046	40	90d	Ⅰ	1
01	031 T046	50	180d	Ⅰ	1
01	031 T046	60	365d	Ⅰ	1
01	032 T049	10	-15-0d	Ⅲ	3
01	032 T049	30	0-30d	Ⅲ	3
01	032 T049	40	90d	Ⅰ	1
01	032 T049	50	180d	Ⅰ	1
01	032 T049	60	365d	Ⅰ	1
01	033 T052	10	-15-0d	Ⅲ	3
01	033 T052	30	0-30d	Ⅲ	3
01	033 T052	40	90d	Ⅰ	1
01	033 T052	50	180d	Ⅰ	1
01	033 T052	60	365d	NA	5
01	035 T059	10	-15-0d	Ⅲ	3
01	035 T059	30	0-30d	Ⅲ	3
01	035 T059	40	90d	Ⅰ	1
01	035 T059	50	180d	Ⅰ	1
01	035 T059	60	365d	Ⅰ	1
01	036 T060	10	-15-0d	Ⅲ	3
01	036 T060	30	0-30d	Ⅱ	2
01	036 T060	40	90d	Ⅰ	1
01	036 T060	50	180d	Ⅰ	1
01	036 T060	60	365d	Ⅰ	1
01	038 T085	10	-15-0d	Ⅲ	3
01	038 T085	30	0-30d	Ⅲ	3
01	038 T085	40	90d	Ⅰ	1
01	038 T085	50	180d	Ⅰ	1
01	038 T085	60	365d	NA	5
01	039 T081	10	-15-0d	Ⅲ	3
01	039 T081	30	0-30d	Ⅲ	3
01	039 T081	40	90d	Ⅰ	1
01	039 T081	50	180d	Ⅰ	1
01	039 T081	60	365d	NA	5
01	040 T089	10	-15-0d	Ⅲ	3
01	040 T089	30	0-30d	Ⅲ	3
01	040 T089	40	90d	Ⅰ	1
01	040 T089	50	180d	Ⅰ	1
01	040 T089	60	365d	NA	5
01	041 T090	10	-15-0d	Ⅲ	3
01	041 T090	30	0-30d	Ⅱ	2
01	041 T090	40	90d	Ⅰ	1
01	041 T090	50	180d	Ⅰ	1
01	041 T090	60	365d	NA	5
01	042 T094	10	-15-0d	Ⅲ	3
01	042 T094	30	0-30d	Ⅱ	2
01	042 T094	40	90d	Ⅰ	1
01	042 T094	50	180d	Ⅰ	1
01	042 T094	60	365d	NA	5
01	044 T097	10	-15-0d	Ⅲ	3
01	044 T097	30	0-30d	Ⅱ	2
01	044 T097	40	90d	Ⅰ	1
01	044 T097	50	180d	Ⅰ	1
01	044 T097	60	365d	NA	5
01	045	10	-15-0d	Ⅲ	3
01	049 T116	10	-15-0d	Ⅱ	2
01	049 T116	30	0-30d	Ⅱ	2
01	049 T116	40	90d	Ⅰ	1
01	049 T116	50	180d	NA	5
01	049 T116	60	365d	NA	5
01	050 T117	10	-15-0d	Ⅱ	2
01	050 T117	30	0-30d	Ⅱ	2
01	050 T117	40	90d	NA	5
01	050 T117	50	180d	Ⅰ	1
01	050 T117	60	365d	NA	5
01	052 T122	10	-15-0d	Ⅲ	3
01	052 T122	30	0-30d	Ⅱ	2
01	052 T122	40	90d	Ⅰ	1
01	052 T122	50	180d	Ⅰ	1
01	052 T122	60	365d	NA	5
01	054	10	-15-0d	Ⅲ	3
01	056 T123	10	-15-0d	Ⅲ	3
01	056 T123	30	0-30d	Ⅱ	2
01	056 T123	40	90d	Ⅰ	1
01	056 T123	50	180d	Ⅰ	1
01	056 T123	60	365d	NA	5
01	058 T128	10	-15-0d	Ⅲ	3
01	058 T128	30	0-30d	Ⅱ	2
01	058 T128	40	90d	ND!
01	058 T128	50	180d	Ⅰ	1
01	058 T128	60	365d	NA	5
01	059 T130	10	-15-0d	Ⅲ	3
01	059 T130	30	0-30d	Ⅱ	2
01	059 T130	40	90d	NA	5
01	059 T130	50	180d	Ⅰ	1
01	059 T130	60	365d	Ⅰ	1
01	060 T135	10	-15-0d	Ⅲ	3
01	060 T135	30	0-30d	Ⅱ	2
01	060 T135	40	90d	Ⅰ	1
01	060 T135	50	180d	Ⅰ	1
01	060 T135	60	365d	NA	5
01	061 T132	10	-15-0d	Ⅲ	3
01	061 T132	30	0-30d	Ⅱ	2
01	061 T132	40	90d	Ⅰ	1
01	061 T132	50	180d	Ⅰ	1
01	061 T132	60	365d	NA	5
01	062 T141	10	-15-0d	Ⅲ	3
01	062 T141	30	0-30d	Ⅱ	2
01	062 T141	40	90d	Ⅰ	1
01	062 T141	50	180d	Ⅰ	1
01	062 T141	60	365d	NA	5
01	063 T143	10	-15-0d	Ⅲ	3
01	063 T143	30	0-30d	Ⅱ	2
01	063 T143	40	90d	Ⅰ	1
01	063 T143	50	180d	NA	5
01	063 T143	60	365d	NA	5
01	064 T144	10	-15-0d	Ⅲ	3
01	064 T144	30	0-30d	Ⅱ	2
01	064 T144	40	90d	Ⅰ	1
01	064 T144	50	180d	Ⅰ	1
01	064 T144	60	365d	NA	5
01	065 T165	10	-15-0d	Ⅲ	3
01	065 T165	30	0-30d	Ⅱ	2
01	065 T165	40	90d	Ⅰ	1
01	065 T165	50	180d	Ⅰ	1
01	065 T165	60	365d	NA	5
01	066 T164	10	-15-0d	Ⅲ	3
01	066 T164	30	0-30d	Ⅱ	2
01	066 T164	40	90d	Ⅰ	1
01	066 T164	50	180d	Ⅰ	1
01	066 T164	60	365d	NA	5
03	002 T073	10	-15-0d	Ⅲ	3
03	002 T073	30	0-30d	Ⅲ	3
03	002 T073	40	90d	Ⅰ	1
03	002 T073	50	180d	Ⅰ	1
03	002 T073	60	365d	Ⅰ	1
03	003 T074	10	-15-0d	Ⅲ	3
03	003 T074	30	0-30d	Ⅲ	3
03	003 T074	40	90d	Ⅰ	1
03	003 T074	50	180d	Ⅰ	1
03	003 T074	60	365d	Ⅰ	1
03	004 T079	10	-15-0d	Ⅱ	2
03	004 T079	30	0-30d	Ⅱ	2
03	004 T079	40	90d	Ⅲ	3
03	004 T079	50	180d	Ⅱ	2
03	004 T079	60	365d	Ⅱ	2
03	005 T086	10	-15-0d	Ⅲ	3
03	005 T086	30	0-30d	Ⅲ	3
03	005 T086	40	90d	Ⅰ	1
03	005 T086	50	180d	Ⅰ	1
03	005 T086	60	365d	Ⅰ	1
03	006 T100	10	-15-0d	Ⅲ	3
03	007 T106	10	-15-0d	Ⅲ	3
03	007 T106	30	0-30d	Ⅲ	3
03	007 T106	40	90d	Ⅰ	1
03	007 T106	50	180d	Ⅰ	1
03	007 T106	60	365d	Ⅰ	1
03	008 T111	10	-15-0d	Ⅲ	3
03	008 T111	30	0-30d	Ⅲ	3
03	008 T111	40	90d	Ⅰ	1
03	008 T111	50	180d	Ⅰ	1
03	008 T111	60	365d	Ⅰ	1
03	009 T113	10	-15-0d	Ⅲ	3
03	009 T113	30	0-30d	Ⅲ	3
03	009 T113	40	90d	Ⅰ	1
03	009 T113	50	180d	Ⅰ	1
03	009 T113	60	365d	Ⅰ	1
03	010 T131	10	-15-0d	Ⅲ	3
03	010 T131	30	0-30d	Ⅲ	3
03	010 T131	40	90d	ND!		Telephone follow-up
03	010 T131	50	180d	ND!
03	010 T131	60	365d	Ⅱ	2
03	011 T134	10	-15-0d	Ⅱ	2
03	011 T134	30	0-30d	Ⅱ	2
03	011 T134	40	90d	Ⅱ	2
03	011 T134	50	180d	Ⅱ	2
03	011 T134	60	365d	Ⅱ	2
03	012 T137	10	-15-0d	Ⅰ	1
03	012 T137	30	0-30d	Ⅰ	1
03	012 T137	40	90d	ND!		Telephone follow-up
03	012 T137	50	180d	ND!
03	012 T137	60	365d	Ⅰ	1
03	013 T142	10	-15-0d	Ⅲ	3
03	013 T142	30	0-30d	Ⅲ	3
03	013 T142	40	90d	ND!		Telephone follow-up
03	013 T142	50	180d	ND!		Telephone follow-up
03	013 T142	60	365d	Ⅲ	3
04	001 T088	10	-15-0d	Ⅱ	2
04	001 T088	30	0-30d	Ⅱ	2
04	001 T088	40	90d	Ⅱ	2
04	001 T088	50	180d	Ⅱ	2
04	001 T088	60	365d	Ⅱ	2
04	002 T092	10	-15-0d	Ⅱ	2
04	002 T092	30	0-30d	Ⅱ	2
04	002 T092	40	90d	Ⅱ	2
04	002 T092	50	180d	Ⅱ	2
04	002 T092	60	365d	Ⅱ	2
04	003 T108	10	-15-0d	Ⅰ	1
04	003 T108	30	0-30d	Ⅰ	1
04	003 T108	40	90d	Ⅰ	1
04	003 T108	50	180d	Ⅰ	1
04	003 T108	60	365d	Ⅰ	1
04	004 T110	10	-15-0d	Ⅱ	2
04	004 T110	30	0-30d	Ⅱ	2
04	004 T110	40	90d	Ⅱ	2
04	004 T110	50	180d	NA	5
04	004 T110	60	365d	Ⅱ	2
05	002 T102	10	-15-0d	Ⅲ	3
05	002 T102	30	0-30d	Ⅲ	3
05	002 T102	40	90d	Ⅲ	3
05	002 T102	50	180d	Ⅲ	3
05	002 T102	60	365d	Ⅰ	1
05	003 T103	10	-15-0d	Ⅲ	3
05	003 T103	30	0-30d	Ⅰ	1
05	003 T103	40	90d	Ⅱ	2
05	003 T103	50	180d	Ⅱ	2
05	003 T103	60	365d	Ⅱ	2
05	004 T127	10	-15-0d	Ⅲ	3
05	004 T127	30	0-30d	Ⅲ	3
05	004 T127	40	90d	Ⅲ	3
05	004 T127	50	180d	Ⅲ	3
05	004 T127	60	365d	ND!		ND
05	005 T147	10	-15-0d	Ⅲ	3
05	005 T147	30	0-30d	Ⅲ	3
05	005 T147	40	90d	Ⅲ	3
05	005 T147	50	180d	Ⅱ	2
05	005 T147	60	365d	Ⅱ	2
05	006 T149	10	-15-0d	Ⅲ	3
05	006 T149	30	0-30d	Ⅲ	3
05	006 T149	40	90d	NA!
05	006 T149	50	180d	NA!
07	001	10	-15-0d	Ⅲ	3
07	002 T034	10	-15-0d	Ⅲ	3
07	002 T034	30	0-30d	Ⅲ	3
07	002 T034	40	90d	Ⅱ	2
07	002 T034	50	180d	Ⅱ	2
07	002 T034	60	365d	Ⅱ	2
07	003	10	-15-0d	Ⅲ	3
07	004 T035	10	-15-0d	Ⅱ	2
07	004 T035	30	0-30d	Ⅱ	2
07	004 T035	40	90d	Ⅱ	2
07	004 T035	50	180d	Ⅱ	2
07	004 T035	60	365d	Ⅱ	2
07	005 T037	10	-15-0d	Ⅲ	3
07	005 T037	30	0-30d	Ⅲ	3
07	005 T037	40	90d	Ⅱ	2
07	005 T037	50	180d	Ⅱ	2
07	005 T037	60	365d	Ⅱ	2
07	006 T040	10	-15-0d	Ⅱ	2
07	006 T040	30	0-30d	Ⅱ	2
07	006 T040	40	90d	Ⅱ	2
07	006 T040	50	180d	Ⅱ	2
07	006 T040	60	365d	Ⅱ	2
07	007 T041	10	-15-0d	Ⅲ	3
07	007 T041	30	0-30d	Ⅲ	3
07	007 T041	40	90d	Ⅱ	2
07	007 T041	50	180d	Ⅱ	2
07	007 T041	60	365d	Ⅱ	2
07	008 T044	10	-15-0d	Ⅱ	2
07	008 T044	30	0-30d	Ⅱ	2
07	008 T044	40	90d	Ⅱ	2
07	008 T044	50	180d	Ⅱ	2
07	008 T044	60	365d	Ⅱ	2
07	011 T056	10	-15-0d	Ⅲ	3
07	011 T056	30	0-30d	Ⅲ	3
07	011 T056	40	90d	Ⅱ	2
07	011 T056	50	180d	Ⅱ	2
07	011 T056	60	365d	Ⅱ	2
07	012 T058	10	-15-0d	Ⅲ	3
07	012 T058	30	0-30d	Ⅲ	3
07	012 T058	40	90d	Ⅱ	2
07	012 T058	50	180d	Ⅱ	2
07	012 T058	60	365d	Ⅱ	2
07	013 T068	10	-15-0d	Ⅱ	2
07	013 T068	30	0-30d	Ⅱ	2
07	013 T068	40	90d	Ⅱ	2
07	013 T068	50	180d	Ⅱ	2
07	013 T068	60	365d	Ⅱ	2
07	014 T067	10	-15-0d	Ⅱ	2
07	014 T067	30	0-30d	Ⅱ	2
07	014 T067	40	90d	Ⅱ	2
07	014 T067	50	180d	Ⅱ	2
07	014 T067	60	365d	Ⅱ	2
07	015 T069	10	-15-0d	Ⅱ	2
07	015 T069	30	0-30d	Ⅱ	2
07	015 T069	40	90d	Ⅱ	2
07	015 T069	50	180d	Ⅱ	2
07	015 T069	60	365d	Ⅱ	2
07	016 T071	10	-15-0d	Ⅲ	3
07	016 T071	30	0-30d	Ⅲ	3
07	016 T071	40	90d	Ⅱ	2
07	016 T071	50	180d	Ⅱ	2
07	016 T071	60	365d	Ⅱ	2
07	017 T076	10	-15-0d	Ⅲ	3
07	017 T076	30	0-30d	Ⅲ	3
07	017 T076	40	90d	Ⅱ	2
07	017 T076	50	180d	Ⅱ	2
07	017 T076	60	365d	Ⅱ	2
07	018 T083	10	-15-0d	Ⅲ	3
07	018 T083	30	0-30d	Ⅲ	3
07	018 T083	40	90d	Ⅱ	2
07	018 T083	50	180d	Ⅱ	2
07	018 T083	60	365d	Ⅱ	2
07	019	10	-15-0d	Ⅲ	3
07	020 T098	10	-15-0d	Ⅲ	3
07	020 T098	30	0-30d	Ⅱ	2
07	020 T098	40	90d	Ⅱ	2
07	020 T098	50	180d	Ⅱ	2
07	020 T098	60	365d	Ⅱ	2
07	021	10	-15-0d	Ⅱ	2
07	023 T155	10	-15-0d	Ⅲ	3
07	023 T155	30	0-30d	Ⅲ	3
07	023 T155	40	90d	Ⅱ	2
07	023 T155	50	180d	Ⅱ	2
07	023 T155	60	365d	Ⅱ	2
07	024 T160	10	-15-0d	Ⅲ	3
07	024 T160	30	0-30d	Ⅲ	3
07	024 T160	40	90d	Ⅱ	2
07	024 T160	50	180d	Ⅱ	2
07	024 T160	60	365d	Ⅱ	2
07	025 T159	10	-15-0d	Ⅱ	2
07	025 T159	30	0-30d	Ⅱ	2
07	025 T159	40	90d	Ⅱ	2
07	025 T159	50	180d	Ⅱ	2
07	025 T159	60	365d	Ⅱ	2
08	001 T066	10	-15-0d	Ⅱ	2
08	001 T066	30	0-30d	Ⅱ	2
08	001 T066	40	90d	Ⅰ	1
08	001 T066	50	180d	Ⅰ	1
08	001 T066	60	365d	Ⅰ	1
09	001 T099	10	-15-0d	Ⅲ	3
09	001 T099	30	0-30d	Ⅱ	2
09	001 T099	40	90d	Ⅰ	1
09	001 T099	50	180d	Ⅰ	1
09	001 T099	60	365d	Ⅰ	1
10	001	10	-15-0d	Ⅲ	3
10	002 T025	10	-15-0d	Ⅲ	3
10	002 T025	30	0-30d	Ⅲ	3
10	002 T025	40	90d	Ⅱ	2
10	002 T025	50	180d	Ⅱ	2
10	002 T025	60	365d	Ⅱ	2
10	003 T031	10	-15-0d	Ⅲ	3
10	003 T031	30	0-30d	Ⅲ	3
10	003 T031	40	90d	Ⅱ	2
10	003 T031	50	180d	Ⅱ	2
10	003 T031	60	365d	Ⅱ	2
10	004 T061	10	-15-0d	Ⅲ	3
10	004 T061	30	0-30d	Ⅲ	3
10	004 T061	40	90d	Ⅱ	2
10	004 T061	50	180d	Ⅱ	2
10	004 T061	60	365d	Ⅱ	2
10	005 T114	10	-15-0d	Ⅲ	3
10	005 T114	30	0-30d	Ⅲ	3
10	005 T114	40	90d	Ⅰ	1
10	005 T114	50	180d	Ⅱ	2
10	005 T114	60	365d	Ⅱ	2
10	006 T125	10	-15-0d	Ⅲ	3
10	006 T125	30	0-30d	Ⅲ	3
10	006 T125	40	90d	ND!
10	006 T125	50	180d	Ⅱ	2
10	006 T125	60	365d	Ⅱ	2
10	007 T129	10	-15-0d	Ⅲ	3
10	007 T129	30	0-30d	Ⅲ	3
10	007 T129	40	90d	ND!
10	007 T129	50	180d	Ⅰ	1
10	007 T129	60	365d	Ⅱ	2
10	008 T133	10	-15-0d	Ⅲ	3
10	008 T133	30	0-30d	Ⅲ	3
10	008 T133	40	90d	Ⅱ	2
10	008 T133	50	180d	Ⅱ	2
10	008 T133	60	365d	Ⅱ	2
10	009 T152	10	-15-0d	Ⅱ	2
10	009 T152	30	0-30d	Ⅱ	2
10	009 T152	40	90d	Ⅰ	1
10	009 T152	50	180d	Ⅱ	2
10	009 T152	60	365d	Ⅱ	2
11	001 T075	10	-15-0d	Ⅲ	3	Ⅱ-Ⅲ
11	001 T075	30	0-30d	Ⅲ	3	Ⅱ-Ⅲ
11	001 T075	40	90d	Ⅱ	2
11	001 T075	50	180d	Ⅱ	2
11	001 T075	60	365d	Ⅰ	1
11	002 T087	10	-15-0d	Ⅲ	3
11	002 T087	30	0-30d	Ⅲ	3
11	002 T087	40	90d	Ⅱ	2
11	002 T087	50	180d	Ⅰ	1
11	002 T087	60	365d	Ⅰ	1
11	003 T148	10	-15-0d	Ⅲ	3
11	003 T148	30	0-30d	Ⅲ	3	Ⅱ-Ⅲ
11	003 T148	40	90d	Ⅰ	1
11	003 T148	50	180d	Ⅰ	1
11	003 T148	60	365d	Ⅰ	1
11	004 T161	10	-15-0d	Ⅲ	3
11	004 T161	30	0-30d	Ⅲ	3
11	004 T161	40	90d	ND!
11	004 T161	50	180d	Ⅱ	2
11	004 T161	60	365d	Ⅰ	1
12	001 T153	10	-15-0d	Ⅱ	2
12	001 T153	30	0-30d	Ⅱ	2
12	001 T153	40	90d	Ⅱ	2
12	001 T153	50	180d	Ⅱ	2
12	001 T153	60	365d	Ⅱ	2
13	001 T062	10	-15-0d	Ⅱ	2
13	001 T062	30	0-30d	Ⅱ	2
13	001 T062	40	90d	NA!
13	001 T062	50	180d	NA!
13	001 T062	60	365d	NA!
13	002 T064	10	-15-0d	Ⅲ	3
13	002 T064	30	0-30d	Ⅱ	2
13	002 T064	40	90d	Ⅲ	3
13	002 T064	50	180d	Ⅱ	2
13	002 T064	60	365d	Ⅱ	2
13	003 T065	10	-15-0d	Ⅲ	3
13	003 T065	30	0-30d	Ⅲ	3
13	003 T065	40	90d	Ⅱ	2
13	003 T065	50	180d	Ⅱ	2
13	003 T065	60	365d	Ⅱ	2
13	004 T118	10	-15-0d	Ⅱ	2
13	004 T118	30	0-30d	Ⅱ	2
13	004 T118	40	90d	Ⅱ	2
13	004 T118	50	180d	Ⅱ	2
13	004 T118	60	365d	Ⅱ	2
13	005 T146	10	-15-0d	Ⅲ	3
13	005 T146	30	0-30d	Ⅲ	3
13	005 T146	40	90d	Ⅱ	2
13	005 T146	50	180d	Ⅱ	2
13	005 T146	60	365d	Ⅱ	2
13	006 T145	10	-15-0d	Ⅲ	3
13	006 T145	30	0-30d	Ⅲ	3
13	006 T145	40	90d	Ⅱ	2
13	006 T145	50	180d	Ⅲ	3
13	006 T145	60	365d	Ⅱ	2
13	007 T158	10	-15-0d	Ⅰ	1
13	007 T158	30	0-30d	Ⅰ	1
13	007 T158	40	90d	Ⅱ	2
13	007 T158	50	180d	Ⅱ	2
13	007 T158	60	365d	Ⅰ	1
14	001 T019	10	-15-0d	Ⅲ	3
14	001 T019	30	0-30d	Ⅲ	3
14	001 T019	40	90d	Ⅱ	2
14	001 T019	50	180d	Ⅰ	1
14	001 T019	60	365d	Ⅰ	1
14	002 T020	10	-15-0d	Ⅲ	3
14	002 T020	30	0-30d	Ⅲ	3
14	002 T020	40	90d	Ⅰ	1
14	002 T020	50	180d	Ⅰ	1
14	002 T020	60	365d	Ⅰ	1
14	003 T024	10	-15-0d	Ⅱ	2
14	003 T024	30	0-30d	Ⅱ	2
14	003 T024	40	90d	Ⅰ	1
14	003 T024	50	180d	Ⅰ	1
14	003 T024	60	365d	Ⅰ	1
14	004 T026	10	-15-0d	Ⅲ	3
14	005 T047	10	-15-0d	Ⅲ	3
14	005 T047	30	0-30d	Ⅲ	3
14	005 T047	40	90d	Ⅱ	2
14	005 T047	50	180d	Ⅰ	1
14	005 T047	60	365d	Ⅰ	1
14	006 T053	10	-15-0d	Ⅱ	2
14	006 T053	30	0-30d	Ⅱ	2
14	006 T053	40	90d	Ⅰ	1
14	006 T053	50	180d	Ⅰ	1
14	006 T053	60	365d	Ⅰ	1
14	007 T095	10	-15-0d	Ⅱ	2
14	007 T095	30	0-30d	Ⅱ	2
14	007 T095	40	90d	Ⅰ	1
14	007 T095	50	180d	Ⅰ	1
14	007 T095	60	365d	Ⅰ	1
14	008 T105	10	-15-0d	Ⅱ	2
14	008 T105	30	0-30d	Ⅱ	2
14	008 T105	40	90d	Ⅰ	1
14	008 T105	50	180d	Ⅰ	1
14	008 T105	60	365d	Ⅰ	1
14	009 T107	10	-15-0d	Ⅲ	3
14	009 T107	30	0-30d	Ⅲ	3
14	009 T107	40	90d	Ⅰ	1
14	009 T107	50	180d	Ⅰ	1
14	009 T107	60	365d	Ⅰ	1
14	010 T112	10	-15-0d	Ⅱ	2
14	010 T112	30	0-30d	Ⅱ	2
14	010 T112	40	90d	Ⅰ	1
14	010 T112	50	180d	Ⅰ	1
14	010 T112	60	365d	Ⅰ	1
14	011 T150	10	-15-0d	Ⅲ	3
14	011 T150	30	0-30d	Ⅲ	3
14	011 T150	40	90d	Ⅰ	1
14	011 T150	50	180d	Ⅰ	1
14	011 T150	60	365d	Ⅰ	1
14	012 T163	10	-15-0d	Ⅲ	3
14	012 T163	30	0-30d	Ⅲ	3
14	012 T163	40	90d	Ⅰ	1
14	012 T163	50	180d	Ⅰ	1
14	012 T163	60	365d	Ⅰ	1
14	013 T162	10	-15-0d	Ⅲ	3
14	013 T162	30	0-30d	Ⅲ	3
14	013 T162	40	90d	Ⅰ	1
14	013 T162	50	180d	Ⅰ	1
14	013 T162	60	365d	Ⅰ	1
15	001 T033	10	-15-0d	Ⅱ	2
15	001 T033	30	0-30d	Ⅱ	2
15	001 T033	40	90d	Ⅰ	1
15	001 T033	50	180d	NA	5
15	001 T033	60	365d	NA	5
15	002 T038	10	-15-0d	Ⅱ	2
15	002 T038	30	0-30d	Ⅱ	2
15	002 T038	40	90d	Ⅰ	1
15	002 T038	50	180d	Ⅰ	1
15	002 T038	60	365d	Ⅰ	1
15	003 T054	10	-15-0d	Ⅱ	2
15	003 T054	30	0-30d	Ⅱ	2
15	003 T054	40	90d	Ⅰ	1
15	003 T054	50	180d	Ⅱ	2
15	003 T054	60	365d	Ⅰ	1
15	004 T063	10	-15-0d	Ⅱ	2
15	004 T063	30	0-30d	Ⅱ	2
15	004 T063	40	90d	Ⅱ	2
15	004 T063	50	180d	Ⅱ	2
15	004 T063	60	365d	Ⅱ	2
15	005 T072	10	-15-0d	Ⅱ	2
15	005 T072	30	0-30d	Ⅱ	2
15	005 T072	40	90d	NA	5	Normal
15	005 T072	50	180d	NA	5	Normal
15	005 T072	60	365d	NA	5	Normal
15	006 T080	10	-15-0d	Ⅲ	3
15	006 T080	30	0-30d	Ⅲ	3
15	006 T080	40	90d	Ⅰ	1
15	006 T080	50	180d	Ⅰ	1
15	006 T080	60	365d	Ⅰ	1
15	007 T082	10	-15-0d	Ⅲ	3
15	007 T082	30	0-30d	Ⅲ	3
15	007 T082	40	90d	Ⅰ	1
15	007 T082	50	180d	Ⅰ	1
15	007 T082	60	365d	Ⅰ	1
15	008 T101	10	-15-0d	Ⅲ	3
15	008 T101	30	0-30d	Ⅲ	3
15	008 T101	40	90d	Ⅰ	1
15	008 T101	50	180d	Ⅰ	1
15	008 T101	60	365d	Ⅰ	1
15	009 T109	10	-15-0d	Ⅱ	2
15	009 T109	30	0-30d	Ⅱ	2
15	009 T109	40	90d	Ⅰ	1
15	009 T109	50	180d	Ⅰ	1
15	009 T109	60	365d	Ⅰ	1
15	010 T115	10	-15-0d	Ⅱ	2
15	010 T115	30	0-30d	Ⅱ	2
15	010 T115	40	90d	Ⅰ	1
15	010 T115	50	180d	Ⅰ	1
15	010 T115	60	365d	Ⅰ	1
15	011 T121	10	-15-0d	Ⅲ	3
15	011 T121	30	0-30d	Ⅲ	3
15	011 T121	40	90d	Ⅰ	1
15	011 T121	50	180d	Ⅰ	1
15	011 T121	60	365d	Ⅰ	1
15	012	10	-15-0d	Ⅳ	4
15	013 T139	10	-15-0d	Ⅲ	3
15	013 T139	30	0-30d	Ⅲ	3
15	013 T139	40	90d	Ⅰ	1
15	013 T139	50	180d	Ⅰ	1
15	013 T139	60	365d	Ⅰ	1
15	014 T166	10	-15-0d	Ⅲ	3
15	014 T166	30	0-30d	Ⅱ	2
15	014 T166	40	90d	ND!		Refuse
15	014 T166	50	180d	Ⅰ	1
15	014 T166	60	365d	ND!
17	001	10	-15-0d	Ⅲ	3
17	002 T078	10	-15-0d	Ⅲ	3
17	002 T078	30	0-30d	Ⅱ	2
17	002 T078	40	90d	Ⅱ	2
17	002 T078	50	180d	Ⅱ	2
17	002 T078	60	365d	Ⅱ	2
17	003 T091	10	-15-0d	Ⅲ	3
17	003 T091	30	0-30d	Ⅲ	3
17	003 T091	40	90d	ND!		ND!
17	003 T091	50	180d	Ⅱ	2
17	003 T091	60	365d	ND!
17	004 T096	10	-15-0d	Ⅲ	3
17	004 T096	30	0-30d	Ⅲ	3
17	004 T096	40	90d	Ⅱ	2
17	004 T096	50	180d	Ⅱ	2
17	004 T096	60	365d	Ⅱ	2
17	005 T136	10	-15-0d	Ⅲ	3
17	005 T136	30	0-30d	Ⅱ	2
17	005 T136	40	90d	Ⅱ	2
17	005 T136	50	180d	Ⅰ	1
17	005 T136	60	365d	Ⅱ	2
17	006 T154	10	-15-0d	Ⅲ	3
17	006 T154	30	0-30d	Ⅲ	3
17	006 T154	40	90d	Ⅰ	1
17	006 T154	50	180d	Ⅰ	1
17	006 T154	60	365d	Ⅰ	1
18	002 T055	10	-15-0d	Ⅱ	2
18	002 T055	30	0-30d	Ⅱ	2
18	002 T055	40	90d	Ⅱ	2
18	002 T055	50	180d	Ⅱ	2
18	002 T055	60	365d	Ⅱ	2
18	003	10	-15-0d	Ⅲ	3
18	004 T077	10	-15-0d	Ⅲ	3
18	004 T077	30	0-30d	Ⅱ	2
18	004 T077	40	90d	Ⅲ	3
18	004 T077	50	180d	Ⅲ	3
18	004 T077	60	365d	Ⅲ	3
18	005 T084	10	-15-0d	Ⅲ	3
18	005 T084	30	0-30d	Ⅲ	3
18	005 T084	40	90d	Ⅲ	3
18	005 T084	50	180d	Ⅲ	3
18	005 T084	60	365d	Ⅲ	3
18	006 T124	10	-15-0d	Ⅲ	3
18	006 T124	30	0-30d	Ⅲ	3
18	006 T124	40	90d	Ⅲ	3
18	006 T124	50	180d	Ⅲ	3
18	006 T124	60	365d	Ⅲ	3
19	001 T017	10	-15-0d	Ⅱ	2
19	001 T017	30	0-30d	Ⅱ	2
19	001 T017	40	90d	Ⅱ	2
19	001 T017	50	180d	Ⅱ	2
19	001 T017	60	365d	Ⅱ	2
19	002 T032	10	-15-0d	Ⅱ	2
19	002 T032	30	0-30d	Ⅱ	2
19	002 T032	40	90d	Ⅱ	2
19	002 T032	50	180d	Ⅱ	2
19	002 T032	60	365d	Ⅰ	1
19	003 T039	10	-15-0d	Ⅲ	3
19	003 T039	30	0-30d	Ⅱ	2
19	003 T039	40	90d	Ⅱ	2
19	003 T039	50	180d	Ⅱ	2
19	003 T039	60	365d	Ⅰ	1
19	004 T042	10	-15-0d	Ⅲ	3
19	004 T042	30	0-30d	Ⅲ	3
19	004 T042	40	90d	Ⅱ	2
19	004 T042	50	180d	Ⅰ	1
19	004 T042	60	365d	Ⅰ	1
19	005 T043	10	-15-0d	Ⅲ	3
19	005 T043	30	0-30d	Ⅱ	2
19	005 T043	40	90d	Ⅰ	1
19	005 T043	50	180d	Ⅰ	1
19	005 T043	60	365d	Ⅰ	1
19	006 T050	10	-15-0d	Ⅲ	3
19	006 T050	30	0-30d	Ⅱ	2
19	006 T050	40	90d	ND!		ND!
19	006 T050	50	180d	Ⅱ	2
19	006 T050	60	365d	Ⅱ	2
19	007 T057	10	-15-0d	Ⅱ	2
19	007 T057	30	0-30d	Ⅱ	2
19	007 T057	40	90d	Ⅰ	1
19	007 T057	50	180d	Ⅰ	1
19	007 T057	60	365d	Ⅰ	1
19	008 T070	10	-15-0d	Ⅱ	2
19	008 T070	30	0-30d	Ⅱ	2
19	008 T070	40	90d	Ⅰ	1
19	008 T070	50	180d	Ⅰ	1
19	008 T070	60	365d	Ⅰ	1
19	009 T093	10	-15-0d	Ⅱ	2
19	009 T093	30	0-30d	Ⅱ	2
19	009 T093	40	90d	Ⅱ	2
19	009 T093	50	180d	Ⅱ	2
19	009 T093	60	365d	Ⅱ	2
19	010 T104	10	-15-0d	Ⅲ	3
19	010 T104	30	0-30d	Ⅲ	3
19	010 T104	40	90d	Ⅱ	2
19	010 T104	50	180d	Ⅰ	1
19	010 T104	60	365d	Ⅱ	2
19	011 T119	10	-15-0d	Ⅲ	3
19	011 T119	30	0-30d	Ⅱ	2
19	011 T119	40	90d	Ⅰ	1
19	011 T119	50	180d	Ⅰ	1
19	011 T119	60	365d	Ⅰ	1
19	012 T126	10	-15-0d	Ⅱ	2
19	012 T126	30	0-30d	Ⅱ	2
19	012 T126	40	90d	Ⅱ	2
19	012 T126	50	180d	Ⅰ	1
19	012 T126	60	365d	Ⅱ	2
19	013 T140	10	-15-0d	Ⅱ	2
19	013 T140	30	0-30d	Ⅱ	2
19	013 T140	40	90d	Ⅱ	2
19	013 T140	50	180d	Ⅱ	2
19	013 T140	60	365d	Ⅱ	2
19	014 T151	10	-15-0d	Ⅱ	2
19	014 T151	30	0-30d	NA!
19	014 T151	40	90d	NA!
19	014 T151	50	180d	NA!
20	001 T120	10	-15-0d	Ⅱ	2
20	001 T120	30	0-30d	Ⅱ	2
20	001 T120	40	90d	Ⅰ	1
20	001 T120	50	180d	Ⅰ	1
20	001 T120	60	365d	Ⅰ	1
20	002 T138	10	-15-0d	Ⅲ	3
20	002 T138	30	0-30d	Ⅲ	3
20	002 T138	40	90d	Ⅰ	1
20	002 T138	50	180d	Ⅰ	1
20	002 T138	60	365d	Ⅱ	2
20	003 T156	10	-15-0d	Ⅱ	2
20	003 T156	30	0-30d	Ⅱ	2
20	003 T156	40	90d	Ⅰ	1
20	003 T156	50	180d	Ⅰ	1
20	003 T156	60	365d	Ⅰ	1
20	004 T157	10	-15-0d	Ⅲ	3
20	004 T157	30	0-30d	Ⅱ	2
20	004 T157	40	90d	Ⅰ	1
20	004 T157	50	180d	Ⅰ	1
20	004 T157	60	365d	Ⅰ	1

## Sheet: Complete Blood Count (CBC)
SITEID	SUBJID	VISITNUM	VISIT	LBNAM	LBYN	LBYNNS	LBREASND	LBCAT	LBTEST	LBTESTCD	LBORRES	LBSTRESU	LBSTNRLO	LBSTNRHI	LBCS	LBCSNS
01	001 T001	10	-15-0d	Standard Laboratory	Y	1
01	001 T001	10	-15-0d					CBC	WBC	WBC	4.1	x10^9/L	3.5	9.5	Normal	01
01	001 T001	10	-15-0d					CBC	RBC	RBC	3.87	x10^12/L	3.8	5.1	Normal	01
01	001 T001	10	-15-0d					CBC	HGB	HGB	124	g/L	115	150	Normal	01
01	001 T001	10	-15-0d					CBC	PLT	PLT	170	x10^9/L	125	350	Normal	01
01	001 T001	30	0-30d	Standard Laboratory	Y	1
01	001 T001	30	0-30d					CBC	WBC	WBC	5.7	x10^9/L	3.5	9.5	Normal	01
01	001 T001	30	0-30d					CBC	RBC	RBC	2.99	x10^12/L	3.8	5.1	NCS	11
01	001 T001	30	0-30d					CBC	HGB	HGB	93	g/L	115	150	NCS	11
01	001 T001	30	0-30d					CBC	PLT	PLT	391	x10^9/L	125	350	NCS	11
01	002 T002	10	-15-0d	Standard Laboratory	Y	1
01	002 T002	10	-15-0d					CBC	WBC	WBC	4.3	x10^9/L	3.5	9.5	Normal	01
01	002 T002	10	-15-0d					CBC	RBC	RBC	4.45	x10^12/L	3.8	5.1	Normal	01
01	002 T002	10	-15-0d					CBC	HGB	HGB	132	g/L	115	150	Normal	01
01	002 T002	10	-15-0d					CBC	PLT	PLT	206	x10^9/L	125	350	Normal	01
01	002 T002	30	0-30d	Standard Laboratory	Y	1
01	002 T002	30	0-30d					CBC	WBC	WBC	10.3	x10^9/L	3.5	9.5	NCS	11
01	002 T002	30	0-30d					CBC	RBC	RBC	3.56	x10^12/L	3.8	5.1	NCS	11
01	002 T002	30	0-30d					CBC	HGB	HGB	105	g/L	115	150	NCS	11
01	002 T002	30	0-30d					CBC	PLT	PLT	274	x10^9/L	125	350	Normal	01
01	003 T003	10	-15-0d	Standard Laboratory	Y	1
01	003 T003	10	-15-0d					CBC	WBC	WBC	6.9	x10^9/L	3.5	9.5	Normal	01
01	003 T003	10	-15-0d					CBC	RBC	RBC	5.18	x10^12/L	4.3	5.8	Normal	01
01	003 T003	10	-15-0d					CBC	HGB	HGB	139	g/L	130	175	Normal	01
01	003 T003	10	-15-0d					CBC	PLT	PLT	155	x10^9/L	125	350	Normal	01
01	003 T003	30	0-30d	Standard Laboratory	Y	1
01	003 T003	30	0-30d					CBC	WBC	WBC	14.0	x10^9/L	3.5	9.5	CS	21
01	003 T003	30	0-30d					CBC	RBC	RBC	4.62	x10^12/L	4.3	5.8	Normal	01
01	003 T003	30	0-30d					CBC	HGB	HGB	123	g/L	130	175	NCS	11
01	003 T003	30	0-30d					CBC	PLT	PLT	209	x10^9/L	125	350	Normal	01
01	004 T004	10	-15-0d	Standard Laboratory	Y	1
01	004 T004	10	-15-0d					CBC	WBC	WBC	2.7	x10^9/L	3.5	9.5	NCS	11
01	004 T004	10	-15-0d					CBC	RBC	RBC	3.18	x10^12/L	3.8	5.1	NCS	11
01	004 T004	10	-15-0d					CBC	HGB	HGB	103	g/L	115	150	NCS	11
01	004 T004	10	-15-0d					CBC	PLT	PLT	51	x10^9/L	125	350	NCS	11
01	004 T004	30	0-30d	Standard Laboratory	Y	1
01	004 T004	30	0-30d					CBC	WBC	WBC	3.5	x10^9/L	3.5	9.5	Normal	01
01	004 T004	30	0-30d					CBC	RBC	RBC	2.92	x10^12/L	3.8	5.1	NCS	11
01	004 T004	30	0-30d					CBC	HGB	HGB	92	g/L	115	150	NCS	11
01	004 T004	30	0-30d					CBC	PLT	PLT	116	x10^9/L	125	350	NCS	11
01	005 T005	10	-15-0d	Standard Laboratory	Y	1
01	005 T005	10	-15-0d					CBC	WBC	WBC	5.8	x10^9/L	3.5	9.5	Normal	01
01	005 T005	10	-15-0d					CBC	RBC	RBC	4.44	x10^12/L	4.3	5.8	Normal	01
01	005 T005	10	-15-0d					CBC	HGB	HGB	138	g/L	130	175	Normal	01
01	005 T005	10	-15-0d					CBC	PLT	PLT	174	x10^9/L	125	350	Normal	01
01	005 T005	30	0-30d	Standard Laboratory	Y	1
01	005 T005	30	0-30d					CBC	WBC	WBC	9.1	x10^9/L	3.5	9.5	Normal	01
01	005 T005	30	0-30d					CBC	RBC	RBC	3.34	x10^12/L	4.3	5.8	NCS	11
01	005 T005	30	0-30d					CBC	HGB	HGB	101	g/L	130	175	NCS	11
01	005 T005	30	0-30d					CBC	PLT	PLT	366	x10^9/L	125	350	NCS	11
01	006 T006	10	-15-0d	Standard Laboratory	Y	1
01	006 T006	10	-15-0d					CBC	WBC	WBC	5.5	x10^9/L	3.5	9.5	Normal	01
01	006 T006	10	-15-0d					CBC	RBC	RBC	3.84	x10^12/L	4.3	5.8	NCS	11
01	006 T006	10	-15-0d					CBC	HGB	HGB	124	g/L	130	175	NCS	11
01	006 T006	10	-15-0d					CBC	PLT	PLT	114	x10^9/L	125	350	NCS	11
01	006 T006	30	0-30d	Standard Laboratory	Y	1
01	006 T006	30	0-30d					CBC	WBC	WBC	14.6	x10^9/L	3.5	9.5	NCS	11
01	006 T006	30	0-30d					CBC	RBC	RBC	3.01	x10^12/L	4.3	5.8	NCS	11
01	006 T006	30	0-30d					CBC	HGB	HGB	97	g/L	130	175	NCS	11
01	006 T006	30	0-30d					CBC	PLT	PLT	203	x10^9/L	125	350	Normal	01
01	007 T008	10	-15-0d	Standard Laboratory	Y	1
01	007 T008	10	-15-0d					CBC	WBC	WBC	6.0	x10^9/L	3.5	9.5	Normal	01
01	007 T008	10	-15-0d					CBC	RBC	RBC	5.03	x10^12/L	4.3	5.8	Normal	01
01	007 T008	10	-15-0d					CBC	HGB	HGB	161	g/L	130	175	Normal	01
01	007 T008	10	-15-0d					CBC	PLT	PLT	138	x10^9/L	125	350	Normal	01
01	007 T008	30	0-30d	Standard Laboratory	Y	1
01	007 T008	30	0-30d					CBC	WBC	WBC	7.2	x10^9/L	3.5	9.5	Normal	01
01	007 T008	30	0-30d					CBC	RBC	RBC	3.24	x10^12/L	4.3	5.8	CS	21
01	007 T008	30	0-30d					CBC	HGB	HGB	101	g/L	130	175	CS	21
01	007 T008	30	0-30d					CBC	PLT	PLT	82	x10^9/L	125	350	CS	21
01	008 T007	10	-15-0d	Standard Laboratory	Y	1
01	008 T007	10	-15-0d					CBC	WBC	WBC	6.3	x10^9/L	3.5	9.5	Normal	01
01	008 T007	10	-15-0d					CBC	RBC	RBC	2.88	x10^12/L	4.3	5.8	NCS	11
01	008 T007	10	-15-0d					CBC	HGB	HGB	113	g/L	130	175	NCS	11
01	008 T007	10	-15-0d					CBC	PLT	PLT	129	x10^9/L	125	350	Normal	01
01	008 T007	30	0-30d	Standard Laboratory	Y	1
01	008 T007	30	0-30d					CBC	WBC	WBC	12.0	x10^9/L	3.5	9.5	CS	21
01	008 T007	30	0-30d					CBC	RBC	RBC	2.43	x10^12/L	4.3	5.8	CS	21
01	008 T007	30	0-30d					CBC	HGB	HGB	90	g/L	130	175	CS	21
01	008 T007	30	0-30d					CBC	PLT	PLT	151	x10^9/L	125	350	Normal	01
01	009 T009	10	-15-0d	Standard Laboratory	Y	1
01	009 T009	10	-15-0d					CBC	WBC	WBC	4.5	x10^9/L	3.5	9.5	Normal	01
01	009 T009	10	-15-0d					CBC	RBC	RBC	4.65	x10^12/L	3.8	5.1	Normal	01
01	009 T009	10	-15-0d					CBC	HGB	HGB	150	g/L	115	150	Normal	01
01	009 T009	10	-15-0d					CBC	PLT	PLT	162	x10^9/L	125	350	Normal	01
01	009 T009	30	0-30d	Standard Laboratory	Y	1
01	009 T009	30	0-30d					CBC	WBC	WBC	7.4	x10^9/L	3.5	9.5	Normal	01
01	009 T009	30	0-30d					CBC	RBC	RBC	2.88	x10^12/L	3.8	5.1	CS	21
01	009 T009	30	0-30d					CBC	HGB	HGB	90	g/L	115	150	CS	21
01	009 T009	30	0-30d					CBC	PLT	PLT	186	x10^9/L	125	350	Normal	01
01	010 T010	10	-15-0d	Standard Laboratory	Y	1
01	010 T010	10	-15-0d					CBC	WBC	WBC	8.6	x10^9/L	3.5	9.5	Normal	01
01	010 T010	10	-15-0d					CBC	RBC	RBC	4.33	x10^12/L	3.8	5.1	Normal	01
01	010 T010	10	-15-0d					CBC	HGB	HGB	142	g/L	115	150	Normal	01
01	010 T010	10	-15-0d					CBC	PLT	PLT	214	x10^9/L	125	350	Normal	01
01	010 T010	30	0-30d	Standard Laboratory	Y	1
01	010 T010	30	0-30d					CBC	WBC	WBC	8.3	x10^9/L	3.5	9.5	Normal	01
01	010 T010	30	0-30d					CBC	RBC	RBC	2.98	x10^12/L	3.8	5.1	CS	21
01	010 T010	30	0-30d					CBC	HGB	HGB	97	g/L	115	150	CS	21
01	010 T010	30	0-30d					CBC	PLT	PLT	406	x10^9/L	125	350	NCS	11
01	013 T011	10	-15-0d	Standard Laboratory	Y	1
01	013 T011	10	-15-0d					CBC	WBC	WBC	6.3	x10^9/L	3.5	9.5	Normal	01
01	013 T011	10	-15-0d					CBC	RBC	RBC	4.60	x10^12/L	3.8	5.1	Normal	01
01	013 T011	10	-15-0d					CBC	HGB	HGB	144	g/L	115	150	Normal	01
01	013 T011	10	-15-0d					CBC	PLT	PLT	217	x10^9/L	125	350	Normal	01
01	013 T011	30	0-30d	Standard Laboratory	Y	1
01	013 T011	30	0-30d					CBC	WBC	WBC	10.4	x10^9/L	3.5	9.5	NCS	11
01	013 T011	30	0-30d					CBC	RBC	RBC	2.85	x10^12/L	3.8	5.1	CS	21
01	013 T011	30	0-30d					CBC	HGB	HGB	86	g/L	115	150	CS	21
01	013 T011	30	0-30d					CBC	PLT	PLT	217	x10^9/L	125	350	Normal	01
01	014 T012	10	-15-0d	Standard Laboratory	Y	1
01	014 T012	10	-15-0d					CBC	WBC	WBC	4.3	x10^9/L	3.5	9.5	Normal	01
01	014 T012	10	-15-0d					CBC	RBC	RBC	4.07	x10^12/L	4.3	5.8	NCS	11
01	014 T012	10	-15-0d					CBC	HGB	HGB	147	g/L	130	175	Normal	01
01	014 T012	10	-15-0d					CBC	PLT	PLT	164	x10^9/L	125	350	Normal	01
01	014 T012	30	0-30d	Standard Laboratory	Y	1
01	014 T012	30	0-30d					CBC	WBC	WBC	7.3	x10^9/L	3.5	9.5	Normal	01
01	014 T012	30	0-30d					CBC	RBC	RBC	2.86	x10^12/L	4.3	5.8	NCS	11
01	014 T012	30	0-30d					CBC	HGB	HGB	103	g/L	130	175	NCS	11
01	014 T012	30	0-30d					CBC	PLT	PLT	173	x10^9/L	125	350	Normal	01
01	015 T013	10	-15-0d	Standard Laboratory	Y	1
01	015 T013	10	-15-0d					CBC	WBC	WBC	7.1	x10^9/L	3.5	9.5	Normal	01
01	015 T013	10	-15-0d					CBC	RBC	RBC	4.60	x10^12/L	3.8	5.1	Normal	01
01	015 T013	10	-15-0d					CBC	HGB	HGB	135	g/L	115	150	Normal	01
01	015 T013	10	-15-0d					CBC	PLT	PLT	254	x10^9/L	125	350	Normal	01
01	015 T013	30	0-30d	Standard Laboratory	Y	1
01	015 T013	30	0-30d					CBC	WBC	WBC	10.4	x10^9/L	3.5	9.5	NCS	11
01	015 T013	30	0-30d					CBC	RBC	RBC	4.29	x10^12/L	3.8	5.1	Normal	01
01	015 T013	30	0-30d					CBC	HGB	HGB	123	g/L	115	150	Normal	01
01	015 T013	30	0-30d					CBC	PLT	PLT	274	x10^9/L	125	350	Normal	01
01	016 T014	10	-15-0d	Standard Laboratory	Y	1
01	016 T014	10	-15-0d					CBC	WBC	WBC	4.3	x10^9/L	3.5	9.5	Normal	01
01	016 T014	10	-15-0d					CBC	RBC	RBC	3.97	x10^12/L	3.8	5.1	Normal	01
01	016 T014	10	-15-0d					CBC	HGB	HGB	125	g/L	115	150	Normal	01
01	016 T014	10	-15-0d					CBC	PLT	PLT	131	x10^9/L	125	350	Normal	01
01	016 T014	30	0-30d	Standard Laboratory	Y	1
01	016 T014	30	0-30d					CBC	WBC	WBC	9.1	x10^9/L	3.5	9.5	Normal	01
01	016 T014	30	0-30d					CBC	RBC	RBC	3.05	x10^12/L	3.8	5.1	CS	21
01	016 T014	30	0-30d					CBC	HGB	HGB	92	g/L	115	150	CS	21
01	016 T014	30	0-30d					CBC	PLT	PLT	129	x10^9/L	125	350	Normal	01
01	017 T015	10	-15-0d	Standard Laboratory	Y	1
01	017 T015	10	-15-0d					CBC	WBC	WBC	6.7	x10^9/L	3.5	9.5	Normal	01
01	017 T015	10	-15-0d					CBC	RBC	RBC	3.99	x10^12/L	3.8	5.1	Normal	01
01	017 T015	10	-15-0d					CBC	HGB	HGB	113	g/L	115	150	NCS	11
01	017 T015	10	-15-0d					CBC	PLT	PLT	233	x10^9/L	125	350	Normal	01
01	017 T015	30	0-30d	Standard Laboratory	Y	1
01	017 T015	30	0-30d					CBC	WBC	WBC	7.0	x10^9/L	3.5	9.5	Normal	01
01	017 T015	30	0-30d					CBC	RBC	RBC	3.92	x10^12/L	3.8	5.1	Normal	01
01	017 T015	30	0-30d					CBC	HGB	HGB	109	g/L	115	150	NCS	11
01	017 T015	30	0-30d					CBC	PLT	PLT	387	x10^9/L	125	350	NCS	11
01	018 T016	10	-15-0d	Standard Laboratory	Y	1
01	018 T016	10	-15-0d					CBC	WBC	WBC	6.2	x10^9/L	3.5	9.5	Normal	01
01	018 T016	10	-15-0d					CBC	RBC	RBC	4.90	x10^12/L	4.3	5.8	Normal	01
01	018 T016	10	-15-0d					CBC	HGB	HGB	152	g/L	130	175	Normal	01
01	018 T016	10	-15-0d					CBC	PLT	PLT	200	x10^9/L	125	350	Normal	01
01	018 T016	30	0-30d	Standard Laboratory	Y	1
01	018 T016	30	0-30d					CBC	WBC	WBC	8.0	x10^9/L	3.5	9.5	Normal	01
01	018 T016	30	0-30d					CBC	RBC	RBC	4.01	x10^12/L	4.3	5.8	NCS	11
01	018 T016	30	0-30d					CBC	HGB	HGB	130	g/L	130	175	Normal	01
01	018 T016	30	0-30d					CBC	PLT	PLT	317	x10^9/L	125	350	Normal	01
01	019 T018	10	-15-0d	Standard Laboratory	Y	1
01	019 T018	10	-15-0d					CBC	WBC	WBC	5.4	x10^9/L	3.5	9.5	Normal	01
01	019 T018	10	-15-0d					CBC	RBC	RBC	4.17	x10^12/L	3.8	5.1	Normal	01
01	019 T018	10	-15-0d					CBC	HGB	HGB	92	g/L	115	150	NCS	11
01	019 T018	10	-15-0d					CBC	PLT	PLT	219	x10^9/L	125	350	Normal	01
01	019 T018	30	0-30d	Standard Laboratory	Y	1
01	019 T018	30	0-30d					CBC	WBC	WBC	6.3	x10^9/L	3.5	9.5	Normal	01
01	019 T018	30	0-30d					CBC	RBC	RBC	3.73	x10^12/L	3.8	5.1	CS	21
01	019 T018	30	0-30d					CBC	HGB	HGB	89	g/L	115	150	CS	21
01	019 T018	30	0-30d					CBC	PLT	PLT	267	x10^9/L	125	350	Normal	01
01	020 T021	10	-15-0d	Standard Laboratory	Y	1
01	020 T021	10	-15-0d					CBC	WBC	WBC	6.9	x10^9/L	3.5	9.5	Normal	01
01	020 T021	10	-15-0d					CBC	RBC	RBC	4.56	x10^12/L	3.8	5.1	Normal	01
01	020 T021	10	-15-0d					CBC	HGB	HGB	152	g/L	115	150	NCS	11
01	020 T021	10	-15-0d					CBC	PLT	PLT	224	x10^9/L	125	350	Normal	01
01	020 T021	30	0-30d	Standard Laboratory	Y	1
01	020 T021	30	0-30d					CBC	WBC	WBC	12.2	x10^9/L	3.5	9.5	CS	21
01	020 T021	30	0-30d					CBC	RBC	RBC	3.20	x10^12/L	3.8	5.1	NCS	11
01	020 T021	30	0-30d					CBC	HGB	HGB	100	g/L	115	150	CS	21
01	020 T021	30	0-30d					CBC	PLT	PLT	203	x10^9/L	125	350	Normal	01
01	021 T022	10	-15-0d	Standard Laboratory	Y	1
01	021 T022	10	-15-0d					CBC	WBC	WBC	5.0	x10^9/L	3.5	9.5	Normal	01
01	021 T022	10	-15-0d					CBC	RBC	RBC	4.65	x10^12/L	4.3	5.8	Normal	01
01	021 T022	10	-15-0d					CBC	HGB	HGB	152	g/L	130	175	Normal	01
01	021 T022	10	-15-0d					CBC	PLT	PLT	167	x10^9/L	125	350	Normal	01
01	021 T022	30	0-30d	Standard Laboratory	Y	1
01	021 T022	30	0-30d					CBC	WBC	WBC	5.3	x10^9/L	3.5	9.5	Normal	01
01	021 T022	30	0-30d					CBC	RBC	RBC	3.34	x10^12/L	4.3	5.8	NCS	11
01	021 T022	30	0-30d					CBC	HGB	HGB	107	g/L	130	175	NCS	11
01	021 T022	30	0-30d					CBC	PLT	PLT	252	x10^9/L	125	350	Normal	01
01	022 T023	10	-15-0d	Standard Laboratory	Y	1
01	022 T023	10	-15-0d					CBC	WBC	WBC	5.3	x10^9/L	3.5	9.5	Normal	01
01	022 T023	10	-15-0d					CBC	RBC	RBC	4.74	x10^12/L	3.8	5.1	Normal	01
01	022 T023	10	-15-0d					CBC	HGB	HGB	146	g/L	115	150	Normal	01
01	022 T023	10	-15-0d					CBC	PLT	PLT	145	x10^9/L	125	350	Normal	01
01	022 T023	30	0-30d	Standard Laboratory	Y	1
01	022 T023	30	0-30d					CBC	WBC	WBC	9.9	x10^9/L	3.5	9.5	NCS	11
01	022 T023	30	0-30d					CBC	RBC	RBC	3.43	x10^12/L	3.8	5.1	NCS	11
01	022 T023	30	0-30d					CBC	HGB	HGB	103	g/L	115	150	NCS	11
01	022 T023	30	0-30d					CBC	PLT	PLT	282	x10^9/L	125	350	Normal	01
01	023 T027	10	-15-0d	Standard Laboratory	Y	1
01	023 T027	10	-15-0d					CBC	WBC	WBC	6.9	x10^9/L	3.5	9.5	Normal	01
01	023 T027	10	-15-0d					CBC	RBC	RBC	4.49	x10^12/L	4.3	5.8	Normal	01
01	023 T027	10	-15-0d					CBC	HGB	HGB	144	g/L	130	175	Normal	01
01	023 T027	10	-15-0d					CBC	PLT	PLT	162	x10^9/L	125	350	Normal	01
01	023 T027	30	0-30d	Standard Laboratory	Y	1
01	023 T027	30	0-30d					CBC	WBC	WBC	9.0	x10^9/L	3.5	9.5	Normal	01
01	023 T027	30	0-30d					CBC	RBC	RBC	3.28	x10^12/L	4.3	5.8	CS	21
01	023 T027	30	0-30d					CBC	HGB	HGB	105	g/L	130	175	CS	21
01	023 T027	30	0-30d					CBC	PLT	PLT	322	x10^9/L	125	350	Normal	01
01	024 T028	10	-15-0d	Standard Laboratory	Y	1
01	024 T028	10	-15-0d					CBC	WBC	WBC	5.9	x10^9/L	3.5	9.5	Normal	01
01	024 T028	10	-15-0d					CBC	RBC	RBC	4.01	x10^12/L	3.8	5.1	Normal	01
01	024 T028	10	-15-0d					CBC	HGB	HGB	123	g/L	115	150	Normal	01
01	024 T028	10	-15-0d					CBC	PLT	PLT	243	x10^9/L	125	350	Normal	01
01	024 T028	30	0-30d	Standard Laboratory	Y	1
01	024 T028	30	0-30d					CBC	WBC	WBC	8.8	x10^9/L	3.5	9.5	Normal	01
01	024 T028	30	0-30d					CBC	RBC	RBC	2.77	x10^12/L	3.8	5.1	CS	21
01	024 T028	30	0-30d					CBC	HGB	HGB	83	g/L	115	150	CS	21
01	024 T028	30	0-30d					CBC	PLT	PLT	267	x10^9/L	125	350	Normal	01
01	025 T029	10	-15-0d	Standard Laboratory	Y	1
01	025 T029	10	-15-0d					CBC	WBC	WBC	4.1	x10^9/L	3.5	9.5	Normal	01
01	025 T029	10	-15-0d					CBC	RBC	RBC	3.79	x10^12/L	3.8	5.1	NCS	11
01	025 T029	10	-15-0d					CBC	HGB	HGB	133	g/L	115	150	Normal	01
01	025 T029	10	-15-0d					CBC	PLT	PLT	215	x10^9/L	125	350	Normal	01
01	025 T029	30	0-30d	Standard Laboratory	Y	1
01	025 T029	30	0-30d					CBC	WBC	WBC	7.1	x10^9/L	3.5	9.5	Normal	01
01	025 T029	30	0-30d					CBC	RBC	RBC	2.80	x10^12/L	3.8	5.1	CS	21
01	025 T029	30	0-30d					CBC	HGB	HGB	94	g/L	115	150	CS	21
01	025 T029	30	0-30d					CBC	PLT	PLT	247	x10^9/L	125	350	Normal	01
01	026 T030	10	-15-0d	Standard Laboratory	Y	1
01	026 T030	10	-15-0d					CBC	WBC	WBC	4.3	x10^9/L	3.5	9.5	Normal	01
01	026 T030	10	-15-0d					CBC	RBC	RBC	4.68	x10^12/L	3.8	5.1	Normal	01
01	026 T030	10	-15-0d					CBC	HGB	HGB	148	g/L	115	150	Normal	01
01	026 T030	10	-15-0d					CBC	PLT	PLT	158	x10^9/L	125	350	Normal	01
01	026 T030	30	0-30d	Standard Laboratory	Y	1
01	026 T030	30	0-30d					CBC	WBC	WBC	6.1	x10^9/L	3.5	9.5	Normal	01
01	026 T030	30	0-30d					CBC	RBC	RBC	3.18	x10^12/L	3.8	5.1	CS	21
01	026 T030	30	0-30d					CBC	HGB	HGB	100	g/L	115	150	CS	21
01	026 T030	30	0-30d					CBC	PLT	PLT	291	x10^9/L	125	350	Normal	01
01	027 T036	10	-15-0d	Standard Laboratory	Y	1
01	027 T036	10	-15-0d					CBC	WBC	WBC	7.1	x10^9/L	3.5	9.5	Normal	01
01	027 T036	10	-15-0d					CBC	RBC	RBC	5.02	x10^12/L	3.8	5.1	Normal	01
01	027 T036	10	-15-0d					CBC	HGB	HGB	158	g/L	115	150	NCS	11
01	027 T036	10	-15-0d					CBC	PLT	PLT	172	x10^9/L	125	350	Normal	01
01	027 T036	30	0-30d	Standard Laboratory	Y	1
01	027 T036	30	0-30d					CBC	WBC	WBC	9.1	x10^9/L	3.5	9.5	Normal	01
01	027 T036	30	0-30d					CBC	RBC	RBC	3.97	x10^12/L	3.8	5.1	Normal	01
01	027 T036	30	0-30d					CBC	HGB	HGB	126	g/L	115	150	Normal	01
01	027 T036	30	0-30d					CBC	PLT	PLT	143	x10^9/L	125	350	Normal	01
01	028 T045	10	-15-0d	Standard Laboratory	Y	1
01	028 T045	10	-15-0d					CBC	WBC	WBC	4.2	x10^9/L	3.5	9.5	Normal	01
01	028 T045	10	-15-0d					CBC	RBC	RBC	3.3	x10^12/L	3.8	5.1	NCS	11
01	028 T045	10	-15-0d					CBC	HGB	HGB	110	g/L	115	150	NCS	11
01	028 T045	10	-15-0d					CBC	PLT	PLT	117	x10^9/L	125	350	NCS	11
01	028 T045	30	0-30d	Standard Laboratory	Y	1
01	028 T045	30	0-30d					CBC	WBC	WBC	5.8	x10^9/L	3.5	9.5	Normal	01
01	028 T045	30	0-30d					CBC	RBC	RBC	2.51	x10^12/L	3.8	5.1	CS	21
01	028 T045	30	0-30d					CBC	HGB	HGB	84	g/L	115	150	CS	21
01	028 T045	30	0-30d					CBC	PLT	PLT	132	x10^9/L	125	350	Normal	01
01	029 T051	10	-15-0d	Standard Laboratory	Y	1
01	029 T051	10	-15-0d					CBC	WBC	WBC	6.2	x10^9/L	3.5	9.5	Normal	01
01	029 T051	10	-15-0d					CBC	RBC	RBC	4.35	x10^12/L	3.8	5.1	Normal	01
01	029 T051	10	-15-0d					CBC	HGB	HGB	136	g/L	115	150	Normal	01
01	029 T051	10	-15-0d					CBC	PLT	PLT	242	x10^9/L	125	350	Normal	01
01	029 T051	30	0-30d	Standard Laboratory	Y	1
01	029 T051	30	0-30d					CBC	WBC	WBC	6.0	x10^9/L	3.5	9.5	Normal	01
01	029 T051	30	0-30d					CBC	RBC	RBC	3.59	x10^12/L	3.8	5.1	NCS	11
01	029 T051	30	0-30d					CBC	HGB	HGB	109	g/L	115	150	NCS	11
01	029 T051	30	0-30d					CBC	PLT	PLT	425	x10^9/L	125	350	NCS	11
01	030 T048	10	-15-0d	Standard Laboratory	Y	1
01	030 T048	10	-15-0d					CBC	WBC	WBC	8.4	x10^9/L	3.5	9.5	Normal	01
01	030 T048	10	-15-0d					CBC	RBC	RBC	4.97	x10^12/L	3.8	5.1	Normal	01
01	030 T048	10	-15-0d					CBC	HGB	HGB	152	g/L	115	150	NCS	11
01	030 T048	10	-15-0d					CBC	PLT	PLT	166	x10^9/L	125	350	Normal	01
01	030 T048	30	0-30d	Standard Laboratory	Y	1
01	030 T048	30	0-30d					CBC	WBC	WBC	12.2	x10^9/L	3.5	9.5	CS	21
01	030 T048	30	0-30d					CBC	RBC	RBC	3.95	x10^12/L	3.8	5.1	Normal	01
01	030 T048	30	0-30d					CBC	HGB	HGB	120	g/L	115	150	Normal	01
01	030 T048	30	0-30d					CBC	PLT	PLT	187	x10^9/L	125	350	Normal	01
01	031 T046	10	-15-0d	Standard Laboratory	Y	1
01	031 T046	10	-15-0d					CBC	WBC	WBC	5.1	x10^9/L	3.5	9.5	Normal	01
01	031 T046	10	-15-0d					CBC	RBC	RBC	4.54	x10^12/L	4.3	5.8	Normal	01
01	031 T046	10	-15-0d					CBC	HGB	HGB	147	g/L	130	175	Normal	01
01	031 T046	10	-15-0d					CBC	PLT	PLT	133	x10^9/L	125	350	Normal	01
01	031 T046	30	0-30d	Standard Laboratory	Y	1
01	031 T046	30	0-30d					CBC	WBC	WBC	9.6	x10^9/L	3.5	9.5	NCS	11
01	031 T046	30	0-30d					CBC	RBC	RBC	3.15	x10^12/L	4.3	5.8	CS	21
01	031 T046	30	0-30d					CBC	HGB	HGB	100	g/L	130	175	CS	21
01	031 T046	30	0-30d					CBC	PLT	PLT	221	x10^9/L	125	350	Normal	01
01	032 T049	10	-15-0d	Standard Laboratory	Y	1
01	032 T049	10	-15-0d					CBC	WBC	WBC	5.4	x10^9/L	3.5	9.5	Normal	01
01	032 T049	10	-15-0d					CBC	RBC	RBC	4.72	x10^12/L	4.3	5.8	Normal	01
01	032 T049	10	-15-0d					CBC	HGB	HGB	148	g/L	130	175	Normal	01
01	032 T049	10	-15-0d					CBC	PLT	PLT	177	x10^9/L	125	350	Normal	01
01	032 T049	30	0-30d	Standard Laboratory	Y	1
01	032 T049	30	0-30d					CBC	WBC	WBC	10.0	x10^9/L	3.5	9.5	CS	21
01	032 T049	30	0-30d					CBC	RBC	RBC	3.98	x10^12/L	4.3	5.8	NCS	11
01	032 T049	30	0-30d					CBC	HGB	HGB	125	g/L	130	175	NCS	11
01	032 T049	30	0-30d					CBC	PLT	PLT	307	x10^9/L	125	350	Normal	01
01	033 T052	10	-15-0d	Standard Laboratory	Y	1
01	033 T052	10	-15-0d					CBC	WBC	WBC	7.3	x10^9/L	3.5	9.5	Normal	01
01	033 T052	10	-15-0d					CBC	RBC	RBC	4.32	x10^12/L	4.3	5.8	Normal	01
01	033 T052	10	-15-0d					CBC	HGB	HGB	135	g/L	130	175	Normal	01
01	033 T052	10	-15-0d					CBC	PLT	PLT	246	x10^9/L	125	350	Normal	01
01	033 T052	30	0-30d	Standard Laboratory	Y	1
01	033 T052	30	0-30d					CBC	WBC	WBC	9.0	x10^9/L	3.5	9.5	Normal	01
01	033 T052	30	0-30d					CBC	RBC	RBC	3.87	x10^12/L	4.3	5.8	NCS	11
01	033 T052	30	0-30d					CBC	HGB	HGB	118	g/L	130	175	NCS	11
01	033 T052	30	0-30d					CBC	PLT	PLT	387	x10^9/L	125	350	NCS	11
01	035 T059	10	-15-0d	Standard Laboratory	Y	1
01	035 T059	10	-15-0d					CBC	WBC	WBC	6.0	x10^9/L	3.5	9.5	Normal	01
01	035 T059	10	-15-0d					CBC	RBC	RBC	4.98	x10^12/L	3.8	5.1	Normal	01
01	035 T059	10	-15-0d					CBC	HGB	HGB	142	g/L	115	150	Normal	01
01	035 T059	10	-15-0d					CBC	PLT	PLT	303	x10^9/L	125	350	Normal	01
01	035 T059	30	0-30d	Standard Laboratory	Y	1
01	035 T059	30	0-30d					CBC	WBC	WBC	7.7	x10^9/L	3.5	9.5	Normal	01
01	035 T059	30	0-30d					CBC	RBC	RBC	3.27	x10^12/L	3.8	5.1	CS	21
01	035 T059	30	0-30d					CBC	HGB	HGB	96	g/L	115	150	CS	21
01	035 T059	30	0-30d					CBC	PLT	PLT	262	x10^9/L	125	350	Normal	01
01	036 T060	10	-15-0d	Standard Laboratory	Y	1
01	036 T060	10	-15-0d					CBC	WBC	WBC	5.3	x10^9/L	3.5	9.5	Normal	01
01	036 T060	10	-15-0d					CBC	RBC	RBC	4.58	x10^12/L	3.8	5.1	Normal	01
01	036 T060	10	-15-0d					CBC	HGB	HGB	142	g/L	115	150	Normal	01
01	036 T060	10	-15-0d					CBC	PLT	PLT	269	x10^9/L	125	350	Normal	01
01	036 T060	30	0-30d	Standard Laboratory	Y	1
01	036 T060	30	0-30d					CBC	WBC	WBC	4.7	x10^9/L	3.5	9.5	Normal	01
01	036 T060	30	0-30d					CBC	RBC	RBC	3.27	x10^12/L	3.8	5.1	CS	21
01	036 T060	30	0-30d					CBC	HGB	HGB	99	g/L	115	150	CS	21
01	036 T060	30	0-30d					CBC	PLT	PLT	214	x10^9/L	125	350	Normal	01
01	038 T085	10	-15-0d	Standard Laboratory	Y	1
01	038 T085	10	-15-0d					CBC	WBC	WBC	7.0	x10^9/L	3.5	9.5	Normal	01
01	038 T085	10	-15-0d					CBC	RBC	RBC	4.81	x10^12/L	4.3	5.8	Normal	01
01	038 T085	10	-15-0d					CBC	HGB	HGB	154	g/L	130	175	Normal	01
01	038 T085	10	-15-0d					CBC	PLT	PLT	129	x10^9/L	125	350	Normal	01
01	038 T085	30	0-30d	Standard Laboratory	Y	1
01	038 T085	30	0-30d					CBC	WBC	WBC	10.2	x10^9/L	3.5	9.5	NCS	11
01	038 T085	30	0-30d					CBC	RBC	RBC	3.59	x10^12/L	4.3	5.8	NCS	11
01	038 T085	30	0-30d					CBC	HGB	HGB	112	g/L	130	175	NCS	11
01	038 T085	30	0-30d					CBC	PLT	PLT	175	x10^9/L	125	350	Normal	01
01	039 T081	10	-15-0d	Standard Laboratory	Y	1
01	039 T081	10	-15-0d					CBC	WBC	WBC	5.9	x10^9/L	3.5	9.5	Normal	01
01	039 T081	10	-15-0d					CBC	RBC	RBC	4.27	x10^12/L	4.3	5.8	NCS	11
01	039 T081	10	-15-0d					CBC	HGB	HGB	130	g/L	130	175	Normal	01
01	039 T081	10	-15-0d					CBC	PLT	PLT	118	x10^9/L	125	350	NCS	11
01	039 T081	30	0-30d	Standard Laboratory	Y	1
01	039 T081	30	0-30d					CBC	WBC	WBC	5.3	x10^9/L	3.5	9.5	Normal	01
01	039 T081	30	0-30d					CBC	RBC	RBC	3.33	x10^12/L	4.3	5.8	NCS	11
01	039 T081	30	0-30d					CBC	HGB	HGB	102	g/L	130	175	NCS	11
01	039 T081	30	0-30d					CBC	PLT	PLT	286	x10^9/L	125	350	Normal	01
01	040 T089	10	-15-0d	Standard Laboratory	Y	1
01	040 T089	10	-15-0d					CBC	WBC	WBC	4.9	x10^9/L	3.5	9.5	Normal	01
01	040 T089	10	-15-0d					CBC	RBC	RBC	3.73	x10^12/L	3.8	5.1	NCS	11
01	040 T089	10	-15-0d					CBC	HGB	HGB	113	g/L	115	150	NCS	11
01	040 T089	10	-15-0d					CBC	PLT	PLT	154	x10^9/L	125	350	Normal	01
01	040 T089	30	0-30d	Standard Laboratory	Y	1
01	040 T089	30	0-30d					CBC	WBC	WBC	7.5	x10^9/L	3.5	9.5	Normal	01
01	040 T089	30	0-30d					CBC	RBC	RBC	3.30	x10^12/L	3.8	5.1	CS	21
01	040 T089	30	0-30d					CBC	HGB	HGB	100	g/L	115	150	CS	21
01	040 T089	30	0-30d					CBC	PLT	PLT	122	x10^9/L	125	350	CS	21
01	041 T090	10	-15-0d	Standard Laboratory	Y	1
01	041 T090	10	-15-0d					CBC	WBC	WBC	8.2	x10^9/L	3.5	9.5	Normal	01
01	041 T090	10	-15-0d					CBC	RBC	RBC	4.13	x10^12/L	3.8	5.1	Normal	01
01	041 T090	10	-15-0d					CBC	HGB	HGB	128	g/L	115	150	Normal	01
01	041 T090	10	-15-0d					CBC	PLT	PLT	327	x10^9/L	125	350	Normal	01
01	041 T090	30	0-30d	Standard Laboratory	Y	1
01	041 T090	30	0-30d					CBC	WBC	WBC	8.5	x10^9/L	3.5	9.5	Normal	01
01	041 T090	30	0-30d					CBC	RBC	RBC	3.71	x10^12/L	3.8	5.1	NCS	11
01	041 T090	30	0-30d					CBC	HGB	HGB	114	g/L	115	150	NCS	11
01	041 T090	30	0-30d					CBC	PLT	PLT	237	x10^9/L	125	350	Normal	01
01	042 T094	10	-15-0d	Standard Laboratory	Y	1
01	042 T094	10	-15-0d					CBC	WBC	WBC	6.7	x10^9/L	3.5	9.5	Normal	01
01	042 T094	10	-15-0d					CBC	RBC	RBC	3.8	x10^12/L	3.8	5.1	Normal	01
01	042 T094	10	-15-0d					CBC	HGB	HGB	111	g/L	115	150	NCS	11
01	042 T094	10	-15-0d					CBC	PLT	PLT	266	x10^9/L	125	350	Normal	01
01	042 T094	30	0-30d	Standard Laboratory	Y	1
01	042 T094	30	0-30d					CBC	WBC	WBC	14.4	x10^9/L	3.5	9.5	CS	21
01	042 T094	30	0-30d					CBC	RBC	RBC	3.30	x10^12/L	3.8	5.1	CS	21
01	042 T094	30	0-30d					CBC	HGB	HGB	99	g/L	115	150	CS	21
01	042 T094	30	0-30d					CBC	PLT	PLT	165	x10^9/L	125	350	Normal	01
01	044 T097	10	-15-0d	Standard Laboratory	Y	1
01	044 T097	10	-15-0d					CBC	WBC	WBC	9.0	x10^9/L	3.5	9.5	Normal	01
01	044 T097	10	-15-0d					CBC	RBC	RBC	4.8	x10^12/L	3.8	5.1	Normal	01
01	044 T097	10	-15-0d					CBC	HGB	HGB	145	g/L	115	150	Normal	01
01	044 T097	10	-15-0d					CBC	PLT	PLT	254	x10^9/L	125	350	Normal	01
01	044 T097	30	0-30d	Standard Laboratory	Y	1
01	044 T097	30	0-30d					CBC	WBC	WBC	13.0	x10^9/L	3.5	9.5	NCS	11
01	044 T097	30	0-30d					CBC	RBC	RBC	3.92	x10^12/L	3.8	5.1	Normal	01
01	044 T097	30	0-30d					CBC	HGB	HGB	116	g/L	115	150	Normal	01
01	044 T097	30	0-30d					CBC	PLT	PLT	378	x10^9/L	125	350	NCS	11
01	045	10	-15-0d		否	0	-15-0d失败
01	046	10	-15-0d	Standard Laboratory	Y	1
01	046	10	-15-0d					CBC	WBC	WBC	7.4	x10^9/L	3.5	9.5	Normal	01
01	046	10	-15-0d					CBC	RBC	RBC	5.57	x10^12/L	4.3	5.8	Normal	01
01	046	10	-15-0d					CBC	HGB	HGB	186	g/L	130	175	NCS	11
01	046	10	-15-0d					CBC	PLT	PLT	91	x10^9/L	125	350	NCS	11
01	048	10	-15-0d	Standard Laboratory	Y	1
01	048	10	-15-0d					CBC	WBC	WBC	3.7	x10^9/L	3.5	9.5	Normal	01
01	048	10	-15-0d					CBC	RBC	RBC	3.74	x10^12/L	3.8	5.1	NCS	11
01	048	10	-15-0d					CBC	HGB	HGB	111	g/L	115	150	NCS	11
01	048	10	-15-0d					CBC	PLT	PLT	101	x10^9/L	125	350	NCS	11
01	049 T116	10	-15-0d	Standard Laboratory	Y	1
01	049 T116	10	-15-0d					CBC	WBC	WBC	4.5	x10^9/L	3.5	9.5	Normal	01
01	049 T116	10	-15-0d					CBC	RBC	RBC	4.94	x10^12/L	4.3	5.8	Normal	01
01	049 T116	10	-15-0d					CBC	HGB	HGB	150	g/L	130	175	Normal	01
01	049 T116	10	-15-0d					CBC	PLT	PLT	180	x10^9/L	125	350	Normal	01
01	049 T116	30	0-30d	Standard Laboratory	Y	1
01	049 T116	30	0-30d					CBC	WBC	WBC	7.6	x10^9/L	3.5	9.5	Normal	01
01	049 T116	30	0-30d					CBC	RBC	RBC	4.17	x10^12/L	4.3	5.8	NCS	11
01	049 T116	30	0-30d					CBC	HGB	HGB	128	g/L	130	175	NCS	11
01	049 T116	30	0-30d					CBC	PLT	PLT	246	x10^9/L	125	350	Normal	01
01	050 T117	10	-15-0d	Standard Laboratory	Y	1
01	050 T117	10	-15-0d					CBC	WBC	WBC	4.9	x10^9/L	3.5	9.5	Normal	01
01	050 T117	10	-15-0d					CBC	RBC	RBC	4.66	x10^12/L	3.8	5.1	Normal	01
01	050 T117	10	-15-0d					CBC	HGB	HGB	140	g/L	115	150	Normal	01
01	050 T117	10	-15-0d					CBC	PLT	PLT	208	x10^9/L	125	350	Normal	01
01	050 T117	30	0-30d	Standard Laboratory	Y	1
01	050 T117	30	0-30d					CBC	WBC	WBC	6.3	x10^9/L	3.5	9.5	Normal	01
01	050 T117	30	0-30d					CBC	RBC	RBC	3.42	x10^12/L	3.8	5.1	NCS	11
01	050 T117	30	0-30d					CBC	HGB	HGB	101	g/L	115	150	NCS	11
01	050 T117	30	0-30d					CBC	PLT	PLT	255	x10^9/L	125	350	Normal	01
01	051	10	-15-0d	Standard Laboratory	Y	1
01	051	10	-15-0d					CBC	WBC	WBC	5.9	x10^9/L	3.5	9.5	Normal	01
01	051	10	-15-0d					CBC	RBC	RBC	5.44	x10^12/L	4.3	5.8	Normal	01
01	051	10	-15-0d					CBC	HGB	HGB	163	g/L	130	175	Normal	01
01	051	10	-15-0d					CBC	PLT	PLT	120	x10^9/L	125	350	NCS	11
01	052 T122	10	-15-0d	Standard Laboratory	Y	1
01	052 T122	10	-15-0d					CBC	WBC	WBC	3.9	x10^9/L	3.5	9.5	Normal	01
01	052 T122	10	-15-0d					CBC	RBC	RBC	4.06	x10^12/L	3.8	5.1	Normal	01
01	052 T122	10	-15-0d					CBC	HGB	HGB	131	g/L	115	150	Normal	01
01	052 T122	10	-15-0d					CBC	PLT	PLT	143	x10^9/L	125	350	Normal	01
01	052 T122	30	0-30d	Standard Laboratory	Y	1
01	052 T122	30	0-30d					CBC	WBC	WBC	6.9	x10^9/L	3.5	9.5	Normal	01
01	052 T122	30	0-30d					CBC	RBC	RBC	2.58	x10^12/L	3.8	5.1	CS	21
01	052 T122	30	0-30d					CBC	HGB	HGB	80	g/L	115	150	CS	21
01	052 T122	30	0-30d					CBC	PLT	PLT	54	x10^9/L	125	350	CS	21
01	056 T123	10	-15-0d	Standard Laboratory	Y	1
01	056 T123	10	-15-0d					CBC	WBC	WBC	7.8	x10^9/L	3.5	9.5	Normal	01
01	056 T123	10	-15-0d					CBC	RBC	RBC	4.67	x10^12/L	4.3	5.8	Normal	01
01	056 T123	10	-15-0d					CBC	HGB	HGB	163	g/L	130	175	Normal	01
01	056 T123	10	-15-0d					CBC	PLT	PLT	119	x10^9/L	125	350	NCS	11
01	056 T123	30	0-30d	Standard Laboratory	Y	1
01	056 T123	30	0-30d					CBC	WBC	WBC	7.7	x10^9/L	3.5	9.5	Normal	01
01	056 T123	30	0-30d					CBC	RBC	RBC	3.41	x10^12/L	4.3	5.8	NCS	11
01	056 T123	30	0-30d					CBC	HGB	HGB	116	g/L	130	175	NCS	11
01	056 T123	30	0-30d					CBC	PLT	PLT	148	x10^9/L	125	350	Normal	01
01	058 T128	10	-15-0d	Standard Laboratory	Y	1
01	058 T128	10	-15-0d					CBC	WBC	WBC	8.0	x10^9/L	3.5	9.5	Normal	01
01	058 T128	10	-15-0d					CBC	RBC	RBC	4.51	x10^12/L	3.8	5.1	Normal	01
01	058 T128	10	-15-0d					CBC	HGB	HGB	138	g/L	115	150	Normal	01
01	058 T128	10	-15-0d					CBC	PLT	PLT	195	x10^9/L	125	350	Normal	01
01	058 T128	30	0-30d	Standard Laboratory	Y	1
01	058 T128	30	0-30d					CBC	WBC	WBC	6.4	x10^9/L	3.5	9.5	Normal	01
01	058 T128	30	0-30d					CBC	RBC	RBC	3.36	x10^12/L	3.8	5.1	NCS	11
01	058 T128	30	0-30d					CBC	HGB	HGB	102	g/L	115	150	NCS	11
01	058 T128	30	0-30d					CBC	PLT	PLT	259	x10^9/L	125	350	Normal	01
01	059 T130	10	-15-0d	Standard Laboratory	Y	1
01	059 T130	10	-15-0d					CBC	WBC	WBC	6.1	x10^9/L	3.5	9.5	Normal	01
01	059 T130	10	-15-0d					CBC	RBC	RBC	2.76	x10^12/L	3.8	5.1	NCS	11
01	059 T130	10	-15-0d					CBC	HGB	HGB	69	g/L	115	150	NCS	11
01	059 T130	10	-15-0d					CBC	PLT	PLT	251	x10^9/L	125	350	Normal	01
01	059 T130	30	0-30d	Standard Laboratory	Y	1
01	059 T130	30	0-30d					CBC	WBC	WBC	6.1	x10^9/L	3.5	9.5	Normal	01
01	059 T130	30	0-30d					CBC	RBC	RBC	3.36	x10^12/L	3.8	5.1	NCS	11
01	059 T130	30	0-30d					CBC	HGB	HGB	95	g/L	115	150	NCS	11
01	059 T130	30	0-30d					CBC	PLT	PLT	117	x10^9/L	125	350	NCS	11
01	060 T135	10	-15-0d	Standard Laboratory	Y	1
01	060 T135	10	-15-0d					CBC	WBC	WBC	5.8	x10^9/L	3.5	9.5	Normal	01
01	060 T135	10	-15-0d					CBC	RBC	RBC	4.39	x10^12/L	3.8	5.1	Normal	01
01	060 T135	10	-15-0d					CBC	HGB	HGB	128	g/L	115	150	Normal	01
01	060 T135	10	-15-0d					CBC	PLT	PLT	170	x10^9/L	125	350	Normal	01
01	060 T135	30	0-30d	Standard Laboratory	Y	1
01	060 T135	30	0-30d					CBC	WBC	WBC	5.5	x10^9/L	3.5	9.5	Normal	01
01	060 T135	30	0-30d					CBC	RBC	RBC	3.09	x10^12/L	3.8	5.1	CS	21
01	060 T135	30	0-30d					CBC	HGB	HGB	89	g/L	115	150	CS	21
01	060 T135	30	0-30d					CBC	PLT	PLT	177	x10^9/L	125	350	Normal	01
01	061 T132	10	-15-0d	Standard Laboratory	Y	1
01	061 T132	10	-15-0d					CBC	WBC	WBC	2.6	x10^9/L	3.5	9.5	NCS	11
01	061 T132	10	-15-0d					CBC	RBC	RBC	3.74	x10^12/L	3.8	5.1	NCS	11
01	061 T132	10	-15-0d					CBC	HGB	HGB	129	g/L	115	150	Normal	01
01	061 T132	10	-15-0d					CBC	PLT	PLT	209	x10^9/L	125	350	Normal	01
01	061 T132	30	0-30d	Standard Laboratory	Y	1
01	061 T132	30	0-30d					CBC	WBC	WBC	3.8	x10^9/L	3.5	9.5	Normal	01
01	061 T132	30	0-30d					CBC	RBC	RBC	3.10	x10^12/L	3.8	5.1	NCS	11
01	061 T132	30	0-30d					CBC	HGB	HGB	104	g/L	115	150	NCS	11
01	061 T132	30	0-30d					CBC	PLT	PLT	267	x10^9/L	125	350	Normal	01
01	062 T141	10	-15-0d	Standard Laboratory	Y	1
01	062 T141	10	-15-0d					CBC	WBC	WBC	4.8	x10^9/L	3.5	9.5	Normal	01
01	062 T141	10	-15-0d					CBC	RBC	RBC	4.49	x10^12/L	3.8	5.1	Normal	01
01	062 T141	10	-15-0d					CBC	HGB	HGB	133	g/L	115	150	Normal	01
01	062 T141	10	-15-0d					CBC	PLT	PLT	209	x10^9/L	125	350	Normal	01
01	062 T141	30	0-30d	Standard Laboratory	Y	1
01	062 T141	30	0-30d					CBC	WBC	WBC	6.8	x10^9/L	3.5	9.5	Normal	01
01	062 T141	30	0-30d					CBC	RBC	RBC	3.80	x10^12/L	3.8	5.1	Normal	01
01	062 T141	30	0-30d					CBC	HGB	HGB	109	g/L	115	150	NCS	11
01	062 T141	30	0-30d					CBC	PLT	PLT	289	x10^9/L	125	350	Normal	01
01	063 T143	10	-15-0d	Standard Laboratory	Y	1
01	063 T143	10	-15-0d					CBC	WBC	WBC	5.2	x10^9/L	3.5	9.5	Normal	01
01	063 T143	10	-15-0d					CBC	RBC	RBC	4.82	x10^12/L	4.3	5.8	Normal	01
01	063 T143	10	-15-0d					CBC	HGB	HGB	149	g/L	130	175	Normal	01
01	063 T143	10	-15-0d					CBC	PLT	PLT	163	x10^9/L	125	350	Normal	01
01	063 T143	30	0-30d	Standard Laboratory	Y	1
01	063 T143	30	0-30d					CBC	WBC	WBC	10.6	x10^9/L	3.5	9.5	NCS	11
01	063 T143	30	0-30d					CBC	RBC	RBC	4.15	x10^12/L	4.3	5.8	NCS	11
01	063 T143	30	0-30d					CBC	HGB	HGB	126	g/L	130	175	NCS	11
01	063 T143	30	0-30d					CBC	PLT	PLT	187	x10^9/L	125	350	Normal	01
01	064 T144	10	-15-0d	Standard Laboratory	Y	1
01	064 T144	10	-15-0d					CBC	WBC	WBC	5.5	x10^9/L	3.5	9.5	Normal	01
01	064 T144	10	-15-0d					CBC	RBC	RBC	4.38	x10^12/L	4.3	5.8	Normal	01
01	064 T144	10	-15-0d					CBC	HGB	HGB	138	g/L	130	175	Normal	01
01	064 T144	10	-15-0d					CBC	PLT	PLT	200	x10^9/L	125	350	Normal	01
01	064 T144	30	0-30d	Standard Laboratory	Y	1
01	064 T144	30	0-30d					CBC	WBC	WBC	11.0	x10^9/L	3.5	9.5	NCS	11
01	064 T144	30	0-30d					CBC	RBC	RBC	4.18	x10^12/L	4.3	5.8	NCS	11
01	064 T144	30	0-30d					CBC	HGB	HGB	133	g/L	130	175	Normal	01
01	064 T144	30	0-30d					CBC	PLT	PLT	168	x10^9/L	125	350	Normal	01
01	065 T165	10	-15-0d	Standard Laboratory	Y	1
01	065 T165	10	-15-0d					CBC	WBC	WBC	4.5	x10^9/L	3.5	9.5	Normal	01
01	065 T165	10	-15-0d					CBC	RBC	RBC	4.27	x10^12/L	3.8	5.1	Normal	01
01	065 T165	10	-15-0d					CBC	HGB	HGB	135	g/L	115	150	Normal	01
01	065 T165	10	-15-0d					CBC	PLT	PLT	148	x10^9/L	125	350	Normal	01
01	065 T165	30	0-30d	Standard Laboratory	Y	1
01	065 T165	30	0-30d					CBC	WBC	WBC	5.6	x10^9/L	3.5	9.5	Normal	01
01	065 T165	30	0-30d					CBC	RBC	RBC	3.04	x10^12/L	3.8	5.1	CS	21
01	065 T165	30	0-30d					CBC	HGB	HGB	94	g/L	115	150	CS	21
01	065 T165	30	0-30d					CBC	PLT	PLT	472	x10^9/L	125	350	NCS	11
01	066 T164	10	-15-0d	Standard Laboratory	Y	1
01	066 T164	10	-15-0d					CBC	WBC	WBC	9.5	x10^9/L	3.5	9.5	Normal	01
01	066 T164	10	-15-0d					CBC	RBC	RBC	4.10	x10^12/L	3.8	5.1	Normal	01
01	066 T164	10	-15-0d					CBC	HGB	HGB	115	g/L	115	150	Normal	01
01	066 T164	10	-15-0d					CBC	PLT	PLT	227	x10^9/L	125	350	Normal	01
01	066 T164	30	0-30d	Standard Laboratory	Y	1
01	066 T164	30	0-30d					CBC	WBC	WBC	10.2	x10^9/L	3.5	9.5	CS	21
01	066 T164	30	0-30d					CBC	RBC	RBC	3.59	x10^12/L	3.8	5.1	NCS	11
01	066 T164	30	0-30d					CBC	HGB	HGB	101	g/L	115	150	NCS	11
01	066 T164	30	0-30d					CBC	PLT	PLT	245	x10^9/L	125	350	Normal	01
03	002 T073	10	-15-0d	Standard Laboratory	Y	1
03	002 T073	10	-15-0d					CBC	WBC	WBC	5.5	x10^9/L	3.5	9.5	Normal	01
03	002 T073	10	-15-0d					CBC	RBC	RBC	4.81	x10^12/L	3.8	5.1	Normal	01
03	002 T073	10	-15-0d					CBC	HGB	HGB	123	g/L	115	150	Normal	01
03	002 T073	10	-15-0d					CBC	PLT	PLT	222.6	x10^9/L	125	350	Normal	01
03	002 T073	30	0-30d	Standard Laboratory	Y	1
03	002 T073	30	0-30d					CBC	WBC	WBC	6.0	x10^9/L	3.5	9.5	Normal	01
03	002 T073	30	0-30d					CBC	RBC	RBC	3.66	x10^12/L	3.8	5.1	CS	21
03	002 T073	30	0-30d					CBC	HGB	HGB	98	g/L	115	150	CS	21
03	002 T073	30	0-30d					CBC	PLT	PLT	131.4	x10^9/L	125	350	Normal	01
03	003 T074	10	-15-0d	Standard Laboratory	Y	1
03	003 T074	10	-15-0d					CBC	WBC	WBC	3.6	x10^9/L	3.5	9.5	Normal	01
03	003 T074	10	-15-0d					CBC	RBC	RBC	4.16	x10^12/L	4.3	5.8	NCS	11
03	003 T074	10	-15-0d					CBC	HGB	HGB	134	g/L	130	173	Normal	01
03	003 T074	10	-15-0d					CBC	PLT	PLT	137.9	x10^9/L	125	350	Normal	01
03	003 T074	30	0-30d	Standard Laboratory	Y	1
03	003 T074	30	0-30d					CBC	WBC	WBC	8.9	x10^9/L	3.5	9.5	Normal	01
03	003 T074	30	0-30d					CBC	RBC	RBC	2.9	x10^12/L	4.3	5.8	CS	21
03	003 T074	30	0-30d					CBC	HGB	HGB	95	g/L	130	173	CS	21
03	003 T074	30	0-30d					CBC	PLT	PLT	270.6	x10^9/L	125	350	Normal	01
03	004 T079	10	-15-0d	Standard Laboratory	Y	1
03	004 T079	10	-15-0d					CBC	WBC	WBC	6.6	x10^9/L	3.5	9.5	Normal	01
03	004 T079	10	-15-0d					CBC	RBC	RBC	4.44	x10^12/L	4.3	5.8	Normal	01
03	004 T079	10	-15-0d					CBC	HGB	HGB	143	g/L	130	173	Normal	01
03	004 T079	10	-15-0d					CBC	PLT	PLT	250.7	x10^9/L	125	350	Normal	01
03	004 T079	30	0-30d	Standard Laboratory	Y	1
03	004 T079	30	0-30d					CBC	WBC	WBC	13.6	x10^9/L	3.5	9.5	CS	21
03	004 T079	30	0-30d					CBC	RBC	RBC	3.62	x10^12/L	4.3	5.8	NCS	11
03	004 T079	30	0-30d					CBC	HGB	HGB	113	g/L	130	173	NCS	11
03	004 T079	30	0-30d					CBC	PLT	PLT	384.0	x10^9/L	125	350	NCS	11
03	005 T086	10	-15-0d	Standard Laboratory	Y	1
03	005 T086	10	-15-0d					CBC	WBC	WBC	4.9	x10^9/L	3.5	9.5	Normal	01
03	005 T086	10	-15-0d					CBC	RBC	RBC	4.54	x10^12/L	3.8	5.1	Normal	01
03	005 T086	10	-15-0d					CBC	HGB	HGB	132	g/L	115	150	Normal	01
03	005 T086	10	-15-0d					CBC	PLT	PLT	209.3	x10^9/L	125	350	Normal	01
03	005 T086	30	0-30d	Standard Laboratory	Y	1
03	005 T086	30	0-30d					CBC	WBC	WBC	6.9	x10^9/L	3.5	9.5	Normal	01
03	005 T086	30	0-30d					CBC	RBC	RBC	3.63	x10^12/L	3.8	5.1	NCS	11
03	005 T086	30	0-30d					CBC	HGB	HGB	105	g/L	115	150	NCS	11
03	005 T086	30	0-30d					CBC	PLT	PLT	428	x10^9/L	125	350	NCS	11
03	006 T100	10	-15-0d	Standard Laboratory	Y	1
03	006 T100	10	-15-0d					CBC	WBC	WBC	4.9	x10^9/L	3.5	9.5	Normal	01
03	006 T100	10	-15-0d					CBC	RBC	RBC	4.64	x10^12/L	3.8	5.1	Normal	01
03	006 T100	10	-15-0d					CBC	HGB	HGB	152	g/L	115	150	NCS	11
03	006 T100	10	-15-0d					CBC	PLT	PLT	214.9	x10^9/L	125	350	Normal	01
03	007 T106	10	-15-0d	Standard Laboratory	Y	1
03	007 T106	10	-15-0d					CBC	WBC	WBC	4.8	x10^9/L	3.5	9.5	Normal	01
03	007 T106	10	-15-0d					CBC	RBC	RBC	4.44	x10^12/L	4.3	5.8	Normal	01
03	007 T106	10	-15-0d					CBC	HGB	HGB	149	g/L	130	173	Normal	01
03	007 T106	10	-15-0d					CBC	PLT	PLT	206.9	x10^9/L	125	350	Normal	01
03	007 T106	30	0-30d	Standard Laboratory	Y	1
03	007 T106	30	0-30d					CBC	WBC	WBC	7.4	x10^9/L	3.5	9.5	Normal	01
03	007 T106	30	0-30d					CBC	RBC	RBC	3.53	x10^12/L	4.3	5.8	NCS	11
03	007 T106	30	0-30d					CBC	HGB	HGB	117	g/L	130	173	NCS	11
03	007 T106	30	0-30d					CBC	PLT	PLT	147	x10^9/L	125	350	Normal	01
03	008 T111	10	-15-0d	Standard Laboratory	Y	1
03	008 T111	10	-15-0d					CBC	WBC	WBC	7.3	x10^9/L	3.5	9.5	Normal	01
03	008 T111	10	-15-0d					CBC	RBC	RBC	5.22	x10^12/L	3.8	5.1	NCS	11
03	008 T111	10	-15-0d					CBC	HGB	HGB	152	g/L	115	150	NCS	11
03	008 T111	10	-15-0d					CBC	PLT	PLT	257.2	x10^9/L	125	350	Normal	01
03	008 T111	30	0-30d	Standard Laboratory	Y	1
03	008 T111	30	0-30d					CBC	WBC	WBC	10.1	x10^9/L	3.5	9.5	CS	21
03	008 T111	30	0-30d					CBC	RBC	RBC	3.36	x10^12/L	3.8	5.1	CS	21
03	008 T111	30	0-30d					CBC	HGB	HGB	97	g/L	115	150	CS	21
03	008 T111	30	0-30d					CBC	PLT	PLT	401.0	x10^9/L	125	350	NCS	11
03	009 T113	10	-15-0d	Standard Laboratory	Y	1
03	009 T113	10	-15-0d					CBC	WBC	WBC	7.8	x10^9/L	3.5	9.5	Normal	01
03	009 T113	10	-15-0d					CBC	RBC	RBC	5.36	x10^12/L	3.8	5.1	NCS	11
03	009 T113	10	-15-0d					CBC	HGB	HGB	163	g/L	115	150	NCS	11
03	009 T113	10	-15-0d					CBC	PLT	PLT	112	x10^9/L	125	350	NCS	11
03	009 T113	30	0-30d	Standard Laboratory	Y	1
03	009 T113	30	0-30d					CBC	WBC	WBC	12.7	x10^9/L	3.5	9.5	CS	21
03	009 T113	30	0-30d					CBC	RBC	RBC	2.92	x10^12/L	3.8	5.1	CS	21
03	009 T113	30	0-30d					CBC	HGB	HGB	87	g/L	115	150	CS	21
03	009 T113	30	0-30d					CBC	PLT	PLT	209.7	x10^9/L	125	350	Normal	01
03	010 T131	10	-15-0d	Standard Laboratory	Y	1
03	010 T131	10	-15-0d					CBC	WBC	WBC	8.6	x10^9/L	3.5	9.5	Normal	01
03	010 T131	10	-15-0d					CBC	RBC	RBC	4.96	x10^12/L	4.3	5.8	Normal	01
03	010 T131	10	-15-0d					CBC	HGB	HGB	146	g/L	130	173	Normal	01
03	010 T131	10	-15-0d					CBC	PLT	PLT	199.0	x10^9/L	125	350	Normal	01
03	010 T131	30	0-30d	Standard Laboratory	Y	1
03	010 T131	30	0-30d					CBC	WBC	WBC	11.6	x10^9/L	3.5	9.5	CS	21
03	010 T131	30	0-30d					CBC	RBC	RBC	3.22	x10^12/L	4.3	5.8	CS	21
03	010 T131	30	0-30d					CBC	HGB	HGB	93	g/L	130	173	CS	21
03	010 T131	30	0-30d					CBC	PLT	PLT	234.2	x10^9/L	125	350	Normal	01
03	011 T134	10	-15-0d	Standard Laboratory	Y	1
03	011 T134	10	-15-0d					CBC	WBC	WBC	5.1	x10^9/L	3.5	9.5	Normal	01
03	011 T134	10	-15-0d					CBC	RBC	RBC	4.47	x10^12/L	3.8	5.1	Normal	01
03	011 T134	10	-15-0d					CBC	HGB	HGB	140	g/L	115	150	Normal	01
03	011 T134	10	-15-0d					CBC	PLT	PLT	186.0	x10^9/L	125	350	Normal	01
03	011 T134	30	0-30d	Standard Laboratory	Y	1
03	011 T134	30	0-30d					CBC	WBC	WBC	7.7	x10^9/L	3.5	9.5	Normal	01
03	011 T134	30	0-30d					CBC	RBC	RBC	3.20	x10^12/L	3.8	5.1	NCS	11
03	011 T134	30	0-30d					CBC	HGB	HGB	100	g/L	115	150	NCS	11
03	011 T134	30	0-30d					CBC	PLT	PLT	235	x10^9/L	125	350	Normal	01
03	012 T137	10	-15-0d	Standard Laboratory	Y	1
03	012 T137	10	-15-0d					CBC	WBC	WBC	6.7	x10^9/L	3.5	9.5	Normal	01
03	012 T137	10	-15-0d					CBC	RBC	RBC	5.12	x10^12/L	4.3	5.8	Normal	01
03	012 T137	10	-15-0d					CBC	HGB	HGB	170	g/L	130	173	Normal	01
03	012 T137	10	-15-0d					CBC	PLT	PLT	183.0	x10^9/L	125	350	Normal	01
03	012 T137	30	0-30d	Standard Laboratory	Y	1
03	012 T137	30	0-30d					CBC	WBC	WBC	7.7	x10^9/L	3.5	9.5	Normal	01
03	012 T137	30	0-30d					CBC	RBC	RBC	4.37	x10^12/L	4.3	5.8	Normal	01
03	012 T137	30	0-30d					CBC	HGB	HGB	136	g/L	130	173	Normal	01
03	012 T137	30	0-30d					CBC	PLT	PLT	239.4	x10^9/L	125	350	Normal	01
03	013 T142	10	-15-0d	Standard Laboratory	Y	1
03	013 T142	10	-15-0d					CBC	WBC	WBC	4.7	x10^9/L	3.5	9.5	Normal	01
03	013 T142	10	-15-0d					CBC	RBC	RBC	3.87	x10^12/L	4.3	5.8	CS	21
03	013 T142	10	-15-0d					CBC	HGB	HGB	121	g/L	130	173	CS	21
03	013 T142	10	-15-0d					CBC	PLT	PLT	139.8	x10^9/L	125	350	Normal	01
03	013 T142	30	0-30d	Standard Laboratory	Y	1
03	013 T142	30	0-30d					CBC	WBC	WBC	9.3	x10^9/L	3.5	9.5	Normal	01
03	013 T142	30	0-30d					CBC	RBC	RBC	2.57	x10^12/L	4.3	5.8	CS	21
03	013 T142	30	0-30d					CBC	HGB	HGB	85	g/L	130	173	CS	21
03	013 T142	30	0-30d					CBC	PLT	PLT	180.4	x10^9/L	125	350	Normal	01
04	001 T088	10	-15-0d	Standard Laboratory	Y	1
04	001 T088	10	-15-0d					CBC	WBC	WBC	9.16	x10^9/L	3.5	9.5	Normal	01
04	001 T088	10	-15-0d					CBC	RBC	RBC	5.54	x10^12/L	4.3	5.8	Normal	01
04	001 T088	10	-15-0d					CBC	HGB	HGB	174	g/L	130	175	Normal	01
04	001 T088	10	-15-0d					CBC	PLT	PLT	224	x10^9/L	125	350	Normal	01
04	001 T088	30	0-30d	Standard Laboratory	Y	1
04	001 T088	30	0-30d					CBC	WBC	WBC	18.96	x10^9/L	3.5	9.5	CS	21
04	001 T088	30	0-30d					CBC	RBC	RBC	3.07	x10^12/L	4.3	5.8	NCS	11
04	001 T088	30	0-30d					CBC	HGB	HGB	103	g/L	130	175	NCS	11
04	001 T088	30	0-30d					CBC	PLT	PLT	391	x10^9/L	125	350	NCS	11
04	002 T092	10	-15-0d	Standard Laboratory	Y	1
04	002 T092	10	-15-0d					CBC	WBC	WBC	4.61	x10^9/L	3.5	9.5	Normal	01
04	002 T092	10	-15-0d					CBC	RBC	RBC	4.35	x10^12/L	4.3	5.8	Normal	01
04	002 T092	10	-15-0d					CBC	HGB	HGB	137	g/L	130	175	Normal	01
04	002 T092	10	-15-0d					CBC	PLT	PLT	150	x10^9/L	125	350	Normal	01
04	002 T092	30	0-30d	Standard Laboratory	Y	1
04	002 T092	30	0-30d					CBC	WBC	WBC	11.57	x10^9/L	3.5	9.5	NCS	11
04	002 T092	30	0-30d					CBC	RBC	RBC	3.06	x10^12/L	4.3	5.8	NCS	11
04	002 T092	30	0-30d					CBC	HGB	HGB	99	g/L	130	175	NCS	11
04	002 T092	30	0-30d					CBC	PLT	PLT	124	x10^9/L	125	350	NCS	11
04	003 T108	10	-15-0d	Standard Laboratory	Y	1
04	003 T108	10	-15-0d					CBC	WBC	WBC	4.87	x10^9/L	3.5	9.5	Normal	01
04	003 T108	10	-15-0d					CBC	RBC	RBC	5.15	x10^12/L	4.3	5.8	Normal	01
04	003 T108	10	-15-0d					CBC	HGB	HGB	157	g/L	130	175	Normal	01
04	003 T108	10	-15-0d					CBC	PLT	PLT	144	x10^9/L	125	350	Normal	01
04	003 T108	30	0-30d	Standard Laboratory	Y	1
04	003 T108	30	0-30d					CBC	WBC	WBC	12.12	x10^9/L	3.5	9.5	NCS	11
04	003 T108	30	0-30d					CBC	RBC	RBC	4.10	x10^12/L	4.3	5.8	NCS	11
04	003 T108	30	0-30d					CBC	HGB	HGB	126	g/L	130	175	NCS	11
04	003 T108	30	0-30d					CBC	PLT	PLT	316	x10^9/L	125	350	Normal	01
04	004 T110	10	-15-0d	Standard Laboratory	Y	1
04	004 T110	10	-15-0d					CBC	WBC	WBC	5.16	x10^9/L	3.5	9.5	Normal	01
04	004 T110	10	-15-0d					CBC	RBC	RBC	4.06	x10^12/L	3.8	5.1	Normal	01
04	004 T110	10	-15-0d					CBC	HGB	HGB	124	g/L	115	150	Normal	01
04	004 T110	10	-15-0d					CBC	PLT	PLT	186	x10^9/L	125	350	Normal	01
04	004 T110	30	0-30d	Standard Laboratory	Y	1
04	004 T110	30	0-30d					CBC	WBC	WBC	17.13	x10^9/L	3.5	9.5	CS	21
04	004 T110	30	0-30d					CBC	RBC	RBC	3.20	x10^12/L	3.8	5.1	NCS	11
04	004 T110	30	0-30d					CBC	HGB	HGB	102	g/L	115	150	NCS	11
04	004 T110	30	0-30d					CBC	PLT	PLT	262	x10^9/L	125	350	Normal	01
05	002 T102	10	-15-0d	Standard Laboratory	Y	1
05	002 T102	10	-15-0d					CBC	WBC	WBC	4.45	x10^9/L	3.5	9.5	Normal	01
05	002 T102	10	-15-0d					CBC	RBC	RBC	4.33	x10^12/L	3.8	5.1	Normal	01
05	002 T102	10	-15-0d					CBC	HGB	HGB	130	g/L	110	150	Normal	01
05	002 T102	10	-15-0d					CBC	PLT	PLT	167	x10^9/L	125	350	Normal	01
05	002 T102	30	0-30d	Standard Laboratory	Y	1
05	002 T102	30	0-30d					CBC	WBC	WBC	8.63	x10^9/L	3.5	9.5	Normal	01
05	002 T102	30	0-30d					CBC	RBC	RBC	3.21	x10^12/L	3.8	5.1	CS	21
05	002 T102	30	0-30d					CBC	HGB	HGB	97	g/L	110	150	CS	21
05	002 T102	30	0-30d					CBC	PLT	PLT	99	x10^9/L	125	350	CS	21
05	003 T103	10	-15-0d	Standard Laboratory	Y	1
05	003 T103	10	-15-0d					CBC	WBC	WBC	5.47	x10^9/L	3.5	9.5	Normal	01
05	003 T103	10	-15-0d					CBC	RBC	RBC	4.96	x10^12/L	4.3	5.8	Normal	01
05	003 T103	10	-15-0d					CBC	HGB	HGB	158	g/L	130	175	Normal	01
05	003 T103	10	-15-0d					CBC	PLT	PLT	196	x10^9/L	125	350	Normal	01
05	003 T103	30	0-30d	Standard Laboratory	Y	1
05	003 T103	30	0-30d					CBC	WBC	WBC	7.19	x10^9/L	3.5	9.5	Normal	01
05	003 T103	30	0-30d					CBC	RBC	RBC	3.02	x10^12/L	4.3	5.8	CS	21
05	003 T103	30	0-30d					CBC	HGB	HGB	94	g/L	130	175	CS	21
05	003 T103	30	0-30d					CBC	PLT	PLT	341	x10^9/L	125	350	Normal	01
05	004 T127	10	-15-0d	Standard Laboratory	Y	1
05	004 T127	10	-15-0d					CBC	WBC	WBC	4.74	x10^9/L	3.5	9.5	Normal	01
05	004 T127	10	-15-0d					CBC	RBC	RBC	4.03	x10^12/L	4.3	5.8	NCS	11
05	004 T127	10	-15-0d					CBC	HGB	HGB	100	g/L	130	175	CS	21
05	004 T127	10	-15-0d					CBC	PLT	PLT	143	x10^9/L	125	350	Normal	01
05	004 T127	30	0-30d	Standard Laboratory	Y	1
05	004 T127	30	0-30d					CBC	WBC	WBC	8.82	x10^9/L	3.5	9.5	Normal	01
05	004 T127	30	0-30d					CBC	RBC	RBC	3.97	x10^12/L	4.3	5.8	CS	21
05	004 T127	30	0-30d					CBC	HGB	HGB	97	g/L	130	175	CS	21
05	004 T127	30	0-30d					CBC	PLT	PLT	134	x10^9/L	125	350	Normal	01
05	005 T147	10	-15-0d	Standard Laboratory	Y	1
05	005 T147	10	-15-0d					CBC	WBC	WBC	5.60	x10^9/L	3.5	9.5	Normal	01
05	005 T147	10	-15-0d					CBC	RBC	RBC	4.07	x10^12/L	4.3	5.8	NCS	11
05	005 T147	10	-15-0d					CBC	HGB	HGB	119	g/L	130	175	NCS	11
05	005 T147	10	-15-0d					CBC	PLT	PLT	110	x10^9/L	125	350	NCS	11
05	005 T147	30	0-30d	Standard Laboratory	Y	1
05	005 T147	30	0-30d					CBC	WBC	WBC	5.62	x10^9/L	3.5	9.5	Normal	01
05	005 T147	30	0-30d					CBC	RBC	RBC	2.62	x10^12/L	4.3	5.8	CS	21
05	005 T147	30	0-30d					CBC	HGB	HGB	76	g/L	130	175	CS	21
05	005 T147	30	0-30d					CBC	PLT	PLT	164	x10^9/L	125	350	Normal	01
05	006 T149	10	-15-0d	Standard Laboratory	Y	1
05	006 T149	10	-15-0d					CBC	WBC	WBC	6.67	x10^9/L	3.5	9.5	Normal	01
05	006 T149	10	-15-0d					CBC	RBC	RBC	3.95	x10^12/L	3.8	5.1	Normal	01
05	006 T149	10	-15-0d					CBC	HGB	HGB	116	g/L	110	150	Normal	01
05	006 T149	10	-15-0d					CBC	PLT	PLT	301	x10^9/L	125	350	Normal	01
05	006 T149	30	0-30d	Standard Laboratory	Y	1
05	006 T149	30	0-30d					CBC	WBC	WBC	12.38	x10^9/L	3.5	9.5	CS	21
05	006 T149	30	0-30d					CBC	RBC	RBC	2.83	x10^12/L	3.8	5.1	CS	21
05	006 T149	30	0-30d					CBC	HGB	HGB	87	g/L	110	150	CS	21
05	006 T149	30	0-30d					CBC	PLT	PLT	193	x10^9/L	125	350	Normal	01
07	001	10	-15-0d	Standard Laboratory	Y	1
07	001	10	-15-0d					CBC	WBC	WBC	3.9	x10^9/L	3.5	9.5	Normal	01
07	001	10	-15-0d					CBC	RBC	RBC	3.62	x10^12/L	3.8	5.1	NCS	11
07	001	10	-15-0d					CBC	HGB	HGB	112	g/L	115	150	NCS	11
07	001	10	-15-0d					CBC	PLT	PLT	91	x10^9/L	125	350	NCS	11
07	002 T034	10	-15-0d	Standard Laboratory	Y	1
07	002 T034	10	-15-0d					CBC	WBC	WBC	2.8	x10^9/L	3.5	9.5	NCS	11
07	002 T034	10	-15-0d					CBC	RBC	RBC	3.55	x10^12/L	3.8	5.1	NCS	11
07	002 T034	10	-15-0d					CBC	HGB	HGB	108	g/L	115	150	NCS	11
07	002 T034	10	-15-0d					CBC	PLT	PLT	203	x10^9/L	125	350	Normal	01
07	002 T034	30	0-30d	Standard Laboratory	Y	1
07	002 T034	30	0-30d					CBC	WBC	WBC	5.7	x10^9/L	3.5	9.5	Normal	01
07	002 T034	30	0-30d					CBC	RBC	RBC	3.15	x10^12/L	3.8	5.1	CS	21
07	002 T034	30	0-30d					CBC	HGB	HGB	93	g/L	115	150	CS	21
07	002 T034	30	0-30d					CBC	PLT	PLT	167	x10^9/L	125	350	Normal	01
07	003	10	-15-0d	Standard Laboratory	Y	1
07	003	10	-15-0d					CBC	WBC	WBC	4.9	x10^9/L	3.5	9.5	Normal	01
07	003	10	-15-0d					CBC	RBC	RBC	4.26	x10^12/L	3.8	5.1	Normal	01
07	003	10	-15-0d					CBC	HGB	HGB	134	g/L	115	150	Normal	01
07	003	10	-15-0d					CBC	PLT	PLT	153	x10^9/L	125	350	Normal	01
07	004 T035	10	-15-0d	Standard Laboratory	Y	1
07	004 T035	10	-15-0d					CBC	WBC	WBC	6.2	x10^9/L	3.5	9.5	Normal	01
07	004 T035	10	-15-0d					CBC	RBC	RBC	4.43	x10^12/L	4.3	5.8	Normal	01
07	004 T035	10	-15-0d					CBC	HGB	HGB	140	g/L	130	175	Normal	01
07	004 T035	10	-15-0d					CBC	PLT	PLT	123	x10^9/L	125	350	NCS	11
07	004 T035	30	0-30d	Standard Laboratory	Y	1
07	004 T035	30	0-30d					CBC	WBC	WBC	8.2	x10^9/L	3.5	9.5	Normal	01
07	004 T035	30	0-30d					CBC	RBC	RBC	2.34	x10^12/L	4.3	5.8	CS	21
07	004 T035	30	0-30d					CBC	HGB	HGB	72	g/L	130	175	CS	21
07	004 T035	30	0-30d					CBC	PLT	PLT	144	x10^9/L	125	350	Normal	01
07	005 T037	10	-15-0d	Standard Laboratory	Y	1
07	005 T037	10	-15-0d					CBC	WBC	WBC	4.1	x10^9/L	3.5	9.5	Normal	01
07	005 T037	10	-15-0d					CBC	RBC	RBC	4.23	x10^12/L	4.3	5.8	NCS	11
07	005 T037	10	-15-0d					CBC	HGB	HGB	136	g/L	130	175	Normal	01
07	005 T037	10	-15-0d					CBC	PLT	PLT	160	x10^9/L	125	350	Normal	01
07	005 T037	30	0-30d	Standard Laboratory	Y	1
07	005 T037	30	0-30d					CBC	WBC	WBC	7.1	x10^9/L	3.5	9.5	Normal	01
07	005 T037	30	0-30d					CBC	RBC	RBC	2.52	x10^12/L	4.3	5.8	CS	21
07	005 T037	30	0-30d					CBC	HGB	HGB	77	g/L	130	175	CS	21
07	005 T037	30	0-30d					CBC	PLT	PLT	210	x10^9/L	125	350	Normal	01
07	006 T040	10	-15-0d	Standard Laboratory	Y	1
07	006 T040	10	-15-0d					CBC	WBC	WBC	8.0	x10^9/L	3.5	9.5	Normal	01
07	006 T040	10	-15-0d					CBC	RBC	RBC	5.14	x10^12/L	4.3	5.8	Normal	01
07	006 T040	10	-15-0d					CBC	HGB	HGB	153	g/L	130	175	Normal	01
07	006 T040	10	-15-0d					CBC	PLT	PLT	117	x10^9/L	125	350	NCS	11
07	006 T040	30	0-30d	Standard Laboratory	Y	1
07	006 T040	30	0-30d					CBC	WBC	WBC	13.4	x10^9/L	3.5	9.5	CS	21
07	006 T040	30	0-30d					CBC	RBC	RBC	4.08	x10^12/L	4.3	5.8	NCS	11
07	006 T040	30	0-30d					CBC	HGB	HGB	120	g/L	130	175	NCS	11
07	006 T040	30	0-30d					CBC	PLT	PLT	359	x10^9/L	125	350	NCS	11
07	007 T041	10	-15-0d	Standard Laboratory	Y	1
07	007 T041	10	-15-0d					CBC	WBC	WBC	5.8	x10^9/L	3.5	9.5	Normal	01
07	007 T041	10	-15-0d					CBC	RBC	RBC	4.33	x10^12/L	4.3	5.8	Normal	01
07	007 T041	10	-15-0d					CBC	HGB	HGB	143	g/L	130	175	Normal	01
07	007 T041	10	-15-0d					CBC	PLT	PLT	161	x10^9/L	125	350	Normal	01
07	007 T041	30	0-30d	Standard Laboratory	Y	1
07	007 T041	30	0-30d					CBC	WBC	WBC	15.9	x10^9/L	3.5	9.5	CS	21
07	007 T041	30	0-30d					CBC	RBC	RBC	3.71	x10^12/L	4.3	5.8	NCS	11
07	007 T041	30	0-30d					CBC	HGB	HGB	120	g/L	130	175	NCS	11
07	007 T041	30	0-30d					CBC	PLT	PLT	365	x10^9/L	125	350	NCS	11
07	008 T044	10	-15-0d	Standard Laboratory	Y	1
07	008 T044	10	-15-0d					CBC	WBC	WBC	5.3	x10^9/L	3.5	9.5	Normal	01
07	008 T044	10	-15-0d					CBC	RBC	RBC	4.25	x10^12/L	3.8	5.1	Normal	01
07	008 T044	10	-15-0d					CBC	HGB	HGB	131	g/L	115	150	Normal	01
07	008 T044	10	-15-0d					CBC	PLT	PLT	114	x10^9/L	125	350	NCS	11
07	008 T044	30	0-30d	Standard Laboratory	Y	1
07	008 T044	30	0-30d					CBC	WBC	WBC	13.2	x10^9/L	3.5	9.5	CS	21
07	008 T044	30	0-30d					CBC	RBC	RBC	3.53	x10^12/L	3.8	5.1	NCS	11
07	008 T044	30	0-30d					CBC	HGB	HGB	107	g/L	115	150	NCS	11
07	008 T044	30	0-30d					CBC	PLT	PLT	276	x10^9/L	125	350	Normal	01
07	011 T056	10	-15-0d	Standard Laboratory	Y	1
07	011 T056	10	-15-0d					CBC	WBC	WBC	5.0	x10^9/L	3.5	9.5	Normal	01
07	011 T056	10	-15-0d					CBC	RBC	RBC	5.13	x10^12/L	3.8	5.1	NCS	11
07	011 T056	10	-15-0d					CBC	HGB	HGB	114	g/L	115	150	NCS	11
07	011 T056	10	-15-0d					CBC	PLT	PLT	125	x10^9/L	125	350	Normal	01
07	011 T056	30	0-30d	Standard Laboratory	Y	1
07	011 T056	30	0-30d					CBC	WBC	WBC	9.5	x10^9/L	3.5	9.5	Normal	01
07	011 T056	30	0-30d					CBC	RBC	RBC	3.80	x10^12/L	3.8	5.1	Normal	01
07	011 T056	30	0-30d					CBC	HGB	HGB	91	g/L	115	150	CS	21
07	011 T056	30	0-30d					CBC	PLT	PLT	310	x10^9/L	125	350	Normal	01
07	012 T058	10	-15-0d	Standard Laboratory	Y	1
07	012 T058	10	-15-0d					CBC	WBC	WBC	6.6	x10^9/L	3.5	9.5	Normal	01
07	012 T058	10	-15-0d					CBC	RBC	RBC	4.27	x10^12/L	3.8	5.1	Normal	01
07	012 T058	10	-15-0d					CBC	HGB	HGB	134	g/L	115	150	Normal	01
07	012 T058	10	-15-0d					CBC	PLT	PLT	309	x10^9/L	125	350	Normal	01
07	012 T058	30	0-30d	Standard Laboratory	Y	1
07	012 T058	30	0-30d					CBC	WBC	WBC	10.8	x10^9/L	3.5	9.5	CS	21
07	012 T058	30	0-30d					CBC	RBC	RBC	3.21	x10^12/L	3.8	5.1	CS	21
07	012 T058	30	0-30d					CBC	HGB	HGB	100	g/L	115	150	CS	21
07	012 T058	30	0-30d					CBC	PLT	PLT	249	x10^9/L	125	350	Normal	01
07	013 T068	10	-15-0d	Standard Laboratory	Y	1
07	013 T068	10	-15-0d					CBC	WBC	WBC	5.9	x10^9/L	3.5	9.5	Normal	01
07	013 T068	10	-15-0d					CBC	RBC	RBC	4.12	x10^12/L	4.3	5.8	NCS	11
07	013 T068	10	-15-0d					CBC	HGB	HGB	141	g/L	130	175	Normal	01
07	013 T068	10	-15-0d					CBC	PLT	PLT	261	x10^9/L	125	350	Normal	01
07	013 T068	30	0-30d	Standard Laboratory	Y	1
07	013 T068	30	0-30d					CBC	WBC	WBC	7.1	x10^9/L	3.5	9.5	Normal	01
07	013 T068	30	0-30d					CBC	RBC	RBC	3.35	x10^12/L	4.3	5.8	NCS	11
07	013 T068	30	0-30d					CBC	HGB	HGB	112	g/L	130	175	NCS	11
07	013 T068	30	0-30d					CBC	PLT	PLT	372	x10^9/L	125	350	NCS	11
07	014 T067	10	-15-0d	Standard Laboratory	Y	1
07	014 T067	10	-15-0d					CBC	WBC	WBC	5.7	x10^9/L	3.5	9.5	Normal	01
07	014 T067	10	-15-0d					CBC	RBC	RBC	4.28	x10^12/L	3.8	5.1	Normal	01
07	014 T067	10	-15-0d					CBC	HGB	HGB	129	g/L	115	150	Normal	01
07	014 T067	10	-15-0d					CBC	PLT	PLT	250	x10^9/L	125	350	Normal	01
07	014 T067	30	0-30d	Standard Laboratory	Y	1
07	014 T067	30	0-30d					CBC	WBC	WBC	7.4	x10^9/L	3.5	9.5	Normal	01
07	014 T067	30	0-30d					CBC	RBC	RBC	3.94	x10^12/L	3.8	5.1	Normal	01
07	014 T067	30	0-30d					CBC	HGB	HGB	119	g/L	115	150	Normal	01
07	014 T067	30	0-30d					CBC	PLT	PLT	308	x10^9/L	125	350	Normal	01
07	015 T069	10	-15-0d	Standard Laboratory	Y	1
07	015 T069	10	-15-0d					CBC	WBC	WBC	7.3	x10^9/L	3.5	9.5	Normal	01
07	015 T069	10	-15-0d					CBC	RBC	RBC	4.51	x10^12/L	4.3	5.8	Normal	01
07	015 T069	10	-15-0d					CBC	HGB	HGB	156	g/L	130	175	Normal	01
07	015 T069	10	-15-0d					CBC	PLT	PLT	205	x10^9/L	125	350	Normal	01
07	015 T069	30	0-30d	Standard Laboratory	Y	1
07	015 T069	30	0-30d					CBC	WBC	WBC	13.9	x10^9/L	3.5	9.5	CS	21
07	015 T069	30	0-30d					CBC	RBC	RBC	4.02	x10^12/L	4.3	5.8	NCS	11
07	015 T069	30	0-30d					CBC	HGB	HGB	136	g/L	130	175	Normal	01
07	015 T069	30	0-30d					CBC	PLT	PLT	369	x10^9/L	125	350	NCS	11
07	016 T071	10	-15-0d	Standard Laboratory	Y	1
07	016 T071	10	-15-0d					CBC	WBC	WBC	7.2	x10^9/L	3.5	9.5	Normal	01
07	016 T071	10	-15-0d					CBC	RBC	RBC	3.68	x10^12/L	4.3	5.8	NCS	11
07	016 T071	10	-15-0d					CBC	HGB	HGB	113	g/L	130	175	NCS	11
07	016 T071	10	-15-0d					CBC	PLT	PLT	240	x10^9/L	125	350	Normal	01
07	016 T071	30	0-30d	Standard Laboratory	Y	1
07	016 T071	30	0-30d					CBC	WBC	WBC	7.3	x10^9/L	3.5	9.5	Normal	01
07	016 T071	30	0-30d					CBC	RBC	RBC	2.58	x10^12/L	4.3	5.8	CS	21
07	016 T071	30	0-30d					CBC	HGB	HGB	78	g/L	130	175	CS	21
07	016 T071	30	0-30d					CBC	PLT	PLT	154	x10^9/L	125	350	Normal	01
07	017 T076	10	-15-0d	Standard Laboratory	Y	1
07	017 T076	10	-15-0d					CBC	WBC	WBC	5.8	x10^9/L	3.5	9.5	Normal	01
07	017 T076	10	-15-0d					CBC	RBC	RBC	4.42	x10^12/L	3.8	5.1	Normal	01
07	017 T076	10	-15-0d					CBC	HGB	HGB	137	g/L	115	150	Normal	01
07	017 T076	10	-15-0d					CBC	PLT	PLT	145	x10^9/L	125	350	Normal	01
07	017 T076	30	0-30d	Standard Laboratory	Y	1
07	017 T076	30	0-30d					CBC	WBC	WBC	11.1	x10^9/L	3.5	9.5	CS	21
07	017 T076	30	0-30d					CBC	RBC	RBC	2.78	x10^12/L	3.8	5.1	CS	21
07	017 T076	30	0-30d					CBC	HGB	HGB	84	g/L	115	150	CS	21
07	017 T076	30	0-30d					CBC	PLT	PLT	188	x10^9/L	125	350	Normal	01
07	018 T083	10	-15-0d	Standard Laboratory	Y	1
07	018 T083	10	-15-0d					CBC	WBC	WBC	4.5	x10^9/L	3.5	9.5	Normal	01
07	018 T083	10	-15-0d					CBC	RBC	RBC	4.00	x10^12/L	3.8	5.1	Normal	01
07	018 T083	10	-15-0d					CBC	HGB	HGB	124	g/L	115	150	Normal	01
07	018 T083	10	-15-0d					CBC	PLT	PLT	157	x10^9/L	125	350	Normal	01
07	018 T083	30	0-30d	Standard Laboratory	Y	1
07	018 T083	30	0-30d					CBC	WBC	WBC	6.0	x10^9/L	3.5	9.5	Normal	01
07	018 T083	30	0-30d					CBC	RBC	RBC	3.12	x10^12/L	3.8	5.1	CS	21
07	018 T083	30	0-30d					CBC	HGB	HGB	95	g/L	115	150	CS	21
07	018 T083	30	0-30d					CBC	PLT	PLT	384	x10^9/L	125	350	NCS	11
07	019	10	-15-0d	Standard Laboratory	Y	1
07	019	10	-15-0d					CBC	WBC	WBC	9.1	x10^9/L	3.5	9.5	Normal	01
07	019	10	-15-0d					CBC	RBC	RBC	4.13	x10^12/L	3.8	5.1	Normal	01
07	019	10	-15-0d					CBC	HGB	HGB	123	g/L	115	150	Normal	01
07	019	10	-15-0d					CBC	PLT	PLT	257	x10^9/L	125	350	Normal	01
07	020 T098	10	-15-0d	Standard Laboratory	Y	1
07	020 T098	10	-15-0d					CBC	WBC	WBC	8.7	x10^9/L	3.5	9.5	Normal	01
07	020 T098	10	-15-0d					CBC	RBC	RBC	4.38	x10^12/L	3.8	5.1	Normal	01
07	020 T098	10	-15-0d					CBC	HGB	HGB	126	g/L	115	150	Normal	01
07	020 T098	10	-15-0d					CBC	PLT	PLT	218	x10^9/L	125	350	Normal	01
07	020 T098	30	0-30d	Standard Laboratory	Y	1
07	020 T098	30	0-30d					CBC	WBC	WBC	9.6	x10^9/L	3.5	9.5	NCS	11
07	020 T098	30	0-30d					CBC	RBC	RBC	3.54	x10^12/L	3.8	5.1	NCS	11
07	020 T098	30	0-30d					CBC	HGB	HGB	101	g/L	115	150	NCS	11
07	020 T098	30	0-30d					CBC	PLT	PLT	200	x10^9/L	125	350	Normal	01
07	022	10	-15-0d	Standard Laboratory	Y	1
07	022	10	-15-0d					CBC	WBC	WBC	3.3	x10^9/L	3.5	9.5	NCS	11
07	022	10	-15-0d					CBC	RBC	RBC	3.60	x10^12/L	3.8	5.1	NCS	11
07	022	10	-15-0d					CBC	HGB	HGB	116	g/L	115	150	Normal	01
07	022	10	-15-0d					CBC	PLT	PLT	77	x10^9/L	125	350	CS	21
07	023 T155	10	-15-0d	Standard Laboratory	Y	1
07	023 T155	10	-15-0d					CBC	WBC	WBC	6.5	x10^9/L	3.5	9.5	Normal	01
07	023 T155	10	-15-0d					CBC	RBC	RBC	4.46	x10^12/L	3.8	5.1	Normal	01
07	023 T155	10	-15-0d					CBC	HGB	HGB	116	g/L	115	150	Normal	01
07	023 T155	10	-15-0d					CBC	PLT	PLT	268	x10^9/L	125	350	Normal	01
07	023 T155	30	0-30d	Standard Laboratory	Y	1
07	023 T155	30	0-30d					CBC	WBC	WBC	10.3	x10^9/L	3.5	9.5	NCS	11
07	023 T155	30	0-30d					CBC	RBC	RBC	3.45	x10^12/L	3.8	5.1	CS	21
07	023 T155	30	0-30d					CBC	HGB	HGB	91	g/L	115	150	CS	21
07	023 T155	30	0-30d					CBC	PLT	PLT	83	x10^9/L	125	350	CS	21
07	024 T160	10	-15-0d	Standard Laboratory	Y	1
07	024 T160	10	-15-0d					CBC	WBC	WBC	6.1	x10^9/L	3.5	9.5	Normal	01
07	024 T160	10	-15-0d					CBC	RBC	RBC	4.33	x10^12/L	3.8	5.1	Normal	01
07	024 T160	10	-15-0d					CBC	HGB	HGB	134	g/L	115	150	Normal	01
07	024 T160	10	-15-0d					CBC	PLT	PLT	137	x10^9/L	125	350	Normal	01
07	024 T160	30	0-30d	Standard Laboratory	Y	1
07	024 T160	30	0-30d					CBC	WBC	WBC	8.7	x10^9/L	3.5	9.5	Normal	01
07	024 T160	30	0-30d					CBC	RBC	RBC	2.83	x10^12/L	3.8	5.1	CS	21
07	024 T160	30	0-30d					CBC	HGB	HGB	89	g/L	115	150	CS	21
07	024 T160	30	0-30d					CBC	PLT	PLT	90	x10^9/L	125	350	CS	21
07	025 T159	10	-15-0d	Standard Laboratory	Y	1
07	025 T159	10	-15-0d					CBC	WBC	WBC	6.9	x10^9/L	3.5	9.5	Normal	01
07	025 T159	10	-15-0d					CBC	RBC	RBC	3.96	x10^12/L	3.8	5.1	Normal	01
07	025 T159	10	-15-0d					CBC	HGB	HGB	120	g/L	115	150	Normal	01
07	025 T159	10	-15-0d					CBC	PLT	PLT	170	x10^9/L	125	350	Normal	01
07	025 T159	30	0-30d	Standard Laboratory	Y	1
07	025 T159	30	0-30d					CBC	WBC	WBC	5.4	x10^9/L	3.5	9.5	Normal	01
07	025 T159	30	0-30d					CBC	RBC	RBC	3.76	x10^12/L	3.8	5.1	NCS	11
07	025 T159	30	0-30d					CBC	HGB	HGB	114	g/L	115	150	NCS	11
07	025 T159	30	0-30d					CBC	PLT	PLT	221	x10^9/L	125	350	Normal	01
08	001 T066	10	-15-0d	Standard Laboratory	Y	1
08	001 T066	10	-15-0d					CBC	WBC	WBC	6.64	x10^9/L	3.5	9.5	Normal	01
08	001 T066	10	-15-0d					CBC	RBC	RBC	4.72	x10^12/L	4.3	5.8	Normal	01
08	001 T066	10	-15-0d					CBC	HGB	HGB	143.0	g/L	130	175	Normal	01
08	001 T066	10	-15-0d					CBC	PLT	PLT	236.0	x10^9/L	125	350	Normal	01
08	001 T066	30	0-30d	Standard Laboratory	Y	1
08	001 T066	30	0-30d					CBC	WBC	WBC	7.54	x10^9/L	3.5	9.5	Normal	01
08	001 T066	30	0-30d					CBC	RBC	RBC	3.40	x10^12/L	4.3	5.8	NCS	11
08	001 T066	30	0-30d					CBC	HGB	HGB	105.0	g/L	130	175	NCS	11
08	001 T066	30	0-30d					CBC	PLT	PLT	464.0	x10^9/L	125	350	NCS	11
09	001 T099	10	-15-0d	Standard Laboratory	Y	1
09	001 T099	10	-15-0d					CBC	WBC	WBC	7.78	x10^9/L	3.5	9.5	Normal	01
09	001 T099	10	-15-0d					CBC	RBC	RBC	4.69	x10^12/L	4.35	5.8	Normal	01
09	001 T099	10	-15-0d					CBC	HGB	HGB	143	g/L	120	160	Normal	01
09	001 T099	10	-15-0d					CBC	PLT	PLT	238	x10^9/L	125	350	Normal	01
09	001 T099	30	0-30d	Standard Laboratory	Y	1
09	001 T099	30	0-30d					CBC	WBC	WBC	11.57	x10^9/L	3.5	9.5	NCS	11
09	001 T099	30	0-30d					CBC	RBC	RBC	3.33	x10^12/L	4.35	5.8	NCS	11
09	001 T099	30	0-30d					CBC	HGB	HGB	100	g/L	120	160	NCS	11
09	001 T099	30	0-30d					CBC	PLT	PLT	510	x10^9/L	125	350	NCS	11
10	001	10	-15-0d	Standard Laboratory	Y	1
10	001	10	-15-0d					CBC	WBC	WBC	9.04	x10^9/L	3.5	9.5	Normal	01
10	001	10	-15-0d					CBC	RBC	RBC	4.49	x10^12/L	3.6	5.1	Normal	01
10	001	10	-15-0d					CBC	HGB	HGB	124	g/L	115	150	Normal	01
10	001	10	-15-0d					CBC	PLT	PLT	231	x10^9/L	125	350	Normal	01
10	002 T025	10	-15-0d	Standard Laboratory	Y	1
10	002 T025	10	-15-0d					CBC	WBC	WBC	8.00	x10^9/L	3.5	9.5	Normal	01
10	002 T025	10	-15-0d					CBC	RBC	RBC	4.16	x10^12/L	3.6	5.1	Normal	01
10	002 T025	10	-15-0d					CBC	HGB	HGB	125	g/L	115	150	Normal	01
10	002 T025	10	-15-0d					CBC	PLT	PLT	182	x10^9/L	125	350	Normal	01
10	002 T025	30	0-30d	Standard Laboratory	Y	1
10	002 T025	30	0-30d					CBC	WBC	WBC	5.80	x10^9/L	3.5	9.5	Normal	01
10	002 T025	30	0-30d					CBC	RBC	RBC	3.59	x10^12/L	3.6	5.1	NCS	11
10	002 T025	30	0-30d					CBC	HGB	HGB	107	g/L	115	150	NCS	11
10	002 T025	30	0-30d					CBC	PLT	PLT	273	x10^9/L	125	350	Normal	01
10	003 T031	10	-15-0d	Standard Laboratory	Y	1
10	003 T031	10	-15-0d					CBC	WBC	WBC	7.46	x10^9/L	3.5	9.5	Normal	01
10	003 T031	10	-15-0d					CBC	RBC	RBC	4.19	x10^12/L	3.6	5.1	Normal	01
10	003 T031	10	-15-0d					CBC	HGB	HGB	114	g/L	115	150	NCS	11
10	003 T031	10	-15-0d					CBC	PLT	PLT	144	x10^9/L	125	350	Normal	01
10	003 T031	30	0-30d	Standard Laboratory	Y	1
10	003 T031	30	0-30d					CBC	WBC	WBC	8.24	x10^9/L	3.5	9.5	Normal	01
10	003 T031	30	0-30d					CBC	RBC	RBC	3.69	x10^12/L	3.6	5.1	Normal	01
10	003 T031	30	0-30d					CBC	HGB	HGB	103	g/L	115	150	NCS	11
10	003 T031	30	0-30d					CBC	PLT	PLT	275	x10^9/L	125	350	Normal	01
10	004 T061	10	-15-0d	Standard Laboratory	Y	1
10	004 T061	10	-15-0d					CBC	WBC	WBC	8.68	x10^9/L	3.5	9.5	Normal	01
10	004 T061	10	-15-0d					CBC	RBC	RBC	4.33	x10^12/L	4.3	5.8	Normal	01
10	004 T061	10	-15-0d					CBC	HGB	HGB	127	g/L	130	175	NCS	11
10	004 T061	10	-15-0d					CBC	PLT	PLT	170	x10^9/L	125	350	Normal	01
10	004 T061	30	0-30d	Standard Laboratory	Y	1
10	004 T061	30	0-30d					CBC	WBC	WBC	10.09	x10^9/L	3.5	9.5	NCS	11
10	004 T061	30	0-30d					CBC	RBC	RBC	3.82	x10^12/L	4.3	5.8	NCS	11
10	004 T061	30	0-30d					CBC	HGB	HGB	111	g/L	130	175	NCS	11
10	004 T061	30	0-30d					CBC	PLT	PLT	263	x10^9/L	125	350	Normal	01
10	005 T114	10	-15-0d	Standard Laboratory	Y	1
10	005 T114	10	-15-0d					CBC	WBC	WBC	7.8	x10^9/L	3.5	9.5	Normal	01
10	005 T114	10	-15-0d					CBC	RBC	RBC	5.54	x10^12/L	3.6	5.1	NCS	11
10	005 T114	10	-15-0d					CBC	HGB	HGB	172	g/L	115	150	NCS	11
10	005 T114	10	-15-0d					CBC	PLT	PLT	320	x10^9/L	125	350	Normal	01
10	005 T114	30	0-30d	Standard Laboratory	Y	1
10	005 T114	30	0-30d					CBC	WBC	WBC	14.33	x10^9/L	3.5	9.5	NCS	11
10	005 T114	30	0-30d					CBC	RBC	RBC	4.12	x10^12/L	3.6	5.1	Normal	01
10	005 T114	30	0-30d					CBC	HGB	HGB	129	g/L	115	150	Normal	01
10	005 T114	30	0-30d					CBC	PLT	PLT	350	x10^9/L	125	350	Normal	01
10	006 T125	10	-15-0d	Standard Laboratory	Y	1
10	006 T125	10	-15-0d					CBC	WBC	WBC	6.52	x10^9/L	3.5	9.5	Normal	01
10	006 T125	10	-15-0d					CBC	RBC	RBC	3.75	x10^12/L	4.3	5.8	NCS	11
10	006 T125	10	-15-0d					CBC	HGB	HGB	121	g/L	130	175	NCS	11
10	006 T125	10	-15-0d					CBC	PLT	PLT	165	x10^9/L	125	350	Normal	01
10	006 T125	30	0-30d	Standard Laboratory	Y	1
10	006 T125	30	0-30d					CBC	WBC	WBC	7.76	x10^9/L	3.5	9.5	Normal	01
10	006 T125	30	0-30d					CBC	RBC	RBC	2.57	x10^12/L	4.3	5.8	NCS	11
10	006 T125	30	0-30d					CBC	HGB	HGB	84	g/L	130	175	NCS	11
10	006 T125	30	0-30d					CBC	PLT	PLT	259	x10^9/L	125	350	Normal	01
10	007 T129	10	-15-0d	Standard Laboratory	Y	1
10	007 T129	10	-15-0d					CBC	WBC	WBC	6.95	x10^9/L	3.5	9.5	Normal	01
10	007 T129	10	-15-0d					CBC	RBC	RBC	5.79	x10^12/L	3.6	5.1	NCS	11
10	007 T129	10	-15-0d					CBC	HGB	HGB	116	g/L	115	150	Normal	01
10	007 T129	10	-15-0d					CBC	PLT	PLT	229	x10^9/L	125	350	Normal	01
10	007 T129	30	0-30d	Standard Laboratory	Y	1
10	007 T129	30	0-30d					CBC	WBC	WBC	9.48	x10^9/L	3.5	9.5	Normal	01
10	007 T129	30	0-30d					CBC	RBC	RBC	4.62	x10^12/L	3.6	5.1	Normal	01
10	007 T129	30	0-30d					CBC	HGB	HGB	110	g/L	115	150	NCS	11
10	007 T129	30	0-30d					CBC	PLT	PLT	200	x10^9/L	125	350	Normal	01
10	008 T133	10	-15-0d	Standard Laboratory	Y	1
10	008 T133	10	-15-0d					CBC	WBC	WBC	7.74	x10^9/L	3.5	9.5	Normal	01
10	008 T133	10	-15-0d					CBC	RBC	RBC	3.99	x10^12/L	3.6	5.1	Normal	01
10	008 T133	10	-15-0d					CBC	HGB	HGB	130	g/L	115	150	Normal	01
10	008 T133	10	-15-0d					CBC	PLT	PLT	281	x10^9/L	125	350	Normal	01
10	008 T133	30	0-30d	Standard Laboratory	Y	1
10	008 T133	30	0-30d					CBC	WBC	WBC	13.52	x10^9/L	3.5	9.5	NCS	11
10	008 T133	30	0-30d					CBC	RBC	RBC	3.14	x10^12/L	3.6	5.1	NCS	11
10	008 T133	30	0-30d					CBC	HGB	HGB	101	g/L	115	150	NCS	11
10	008 T133	30	0-30d					CBC	PLT	PLT	382	x10^9/L	125	350	NCS	11
10	009 T152	10	-15-0d	Standard Laboratory	Y	1
10	009 T152	10	-15-0d					CBC	WBC	WBC	7.13	x10^9/L	3.5	9.5	Normal	01
10	009 T152	10	-15-0d					CBC	RBC	RBC	4.36	x10^12/L	4.3	5.8	Normal	01
10	009 T152	10	-15-0d					CBC	HGB	HGB	140	g/L	130	175	Normal	01
10	009 T152	10	-15-0d					CBC	PLT	PLT	290	x10^9/L	125	350	Normal	01
10	009 T152	30	0-30d	Standard Laboratory	Y	1
10	009 T152	30	0-30d					CBC	WBC	WBC	14.56	x10^9/L	3.5	9.5	NCS	11
10	009 T152	30	0-30d					CBC	RBC	RBC	3.51	x10^12/L	4.3	5.8	NCS	11
10	009 T152	30	0-30d					CBC	HGB	HGB	106	g/L	130	175	NCS	11
10	009 T152	30	0-30d					CBC	PLT	PLT	435	x10^9/L	125	350	NCS	11
11	001 T075	10	-15-0d	Standard Laboratory	Y	1
11	001 T075	10	-15-0d					CBC	WBC	WBC	3.4	x10^9/L	4	10	NCS	11
11	001 T075	10	-15-0d					CBC	RBC	RBC	4.86	x10^12/L	3.5	5.5	Normal	01
11	001 T075	10	-15-0d					CBC	HGB	HGB	157	g/L	110	160	Normal	01
11	001 T075	10	-15-0d					CBC	PLT	PLT	167	x10^9/L	100	300	Normal	01
11	001 T075	30	0-30d	Standard Laboratory	Y	1
11	001 T075	30	0-30d					CBC	WBC	WBC	6.8	x10^9/L	4	10	Normal	01
11	001 T075	30	0-30d					CBC	RBC	RBC	3.84	x10^12/L	3.5	5.5	Normal	01
11	001 T075	30	0-30d					CBC	HGB	HGB	120	g/L	110	160	Normal	01
11	001 T075	30	0-30d					CBC	PLT	PLT	307	x10^9/L	100	300	NCS	11
11	002 T087	10	-15-0d	Standard Laboratory	Y	1
11	002 T087	10	-15-0d					CBC	WBC	WBC	6.5	x10^9/L	4	10	Normal	01
11	002 T087	10	-15-0d					CBC	RBC	RBC	4.43	x10^12/L	3.5	5.5	Normal	01
11	002 T087	10	-15-0d					CBC	HGB	HGB	141	g/L	110	160	Normal	01
11	002 T087	10	-15-0d					CBC	PLT	PLT	262	x10^9/L	100	300	Normal	01
11	002 T087	30	0-30d	Standard Laboratory	Y	1
11	002 T087	30	0-30d					CBC	WBC	WBC	12.4	x10^9/L	4	10	CS	21
11	002 T087	30	0-30d					CBC	RBC	RBC	3.64	x10^12/L	3.5	5.5	Normal	01
11	002 T087	30	0-30d					CBC	HGB	HGB	114	g/L	110	160	Normal	01
11	002 T087	30	0-30d					CBC	PLT	PLT	389	x10^9/L	100	300	NCS	11
11	003 T148	10	-15-0d	Standard Laboratory	Y	1
11	003 T148	10	-15-0d					CBC	WBC	WBC	4.5	x10^9/L	4	10	Normal	01
11	003 T148	10	-15-0d					CBC	RBC	RBC	3.84	x10^12/L	3.5	5.5	Normal	01
11	003 T148	10	-15-0d					CBC	HGB	HGB	118	g/L	110	160	Normal	01
11	003 T148	10	-15-0d					CBC	PLT	PLT	263	x10^9/L	100	300	Normal	01
11	003 T148	30	0-30d	Standard Laboratory	Y	1
11	003 T148	30	0-30d					CBC	WBC	WBC	8.2	x10^9/L	4	10	Normal	01
11	003 T148	30	0-30d					CBC	RBC	RBC	3.99	x10^12/L	3.5	5.5	Normal	01
11	003 T148	30	0-30d					CBC	HGB	HGB	121	g/L	110	160	Normal	01
11	003 T148	30	0-30d					CBC	PLT	PLT	312	x10^9/L	100	300	NCS	11
11	004 T161	10	-15-0d	Standard Laboratory	Y	1
11	004 T161	10	-15-0d					CBC	WBC	WBC	5.2	x10^9/L	4	10	Normal	01
11	004 T161	10	-15-0d					CBC	RBC	RBC	4.31	x10^12/L	3.5	5.5	Normal	01
11	004 T161	10	-15-0d					CBC	HGB	HGB	137	g/L	110	160	Normal	01
11	004 T161	10	-15-0d					CBC	PLT	PLT	218	x10^9/L	100	300	Normal	01
11	004 T161	30	0-30d	Standard Laboratory	Y	1
11	004 T161	30	0-30d					CBC	WBC	WBC	5.8	x10^9/L	4	10	Normal	01
11	004 T161	30	0-30d					CBC	RBC	RBC	2.85	x10^12/L	3.5	5.5	NCS	11
11	004 T161	30	0-30d					CBC	HGB	HGB	88	g/L	110	160	NCS	11
11	004 T161	30	0-30d					CBC	PLT	PLT	228	x10^9/L	100	300	Normal	01
12	001 T153	10	-15-0d	Standard Laboratory	Y	1
12	001 T153	10	-15-0d					CBC	WBC	WBC	2.71	x10^9/L	3.5	9.5	NCS	11
12	001 T153	10	-15-0d					CBC	RBC	RBC	3.98	x10^12/L	3.8	5.1	Normal	01
12	001 T153	10	-15-0d					CBC	HGB	HGB	117	g/L	115	150	Normal	01
12	001 T153	10	-15-0d					CBC	PLT	PLT	117	x10^9/L	125	350	NCS	11
12	001 T153	30	0-30d	Standard Laboratory	Y	1
12	001 T153	30	0-30d					CBC	WBC	WBC	5.93	x10^9/L	3.5	9.5	Normal	01
12	001 T153	30	0-30d					CBC	RBC	RBC	3.22	x10^12/L	3.8	5.1	NCS	11
12	001 T153	30	0-30d					CBC	HGB	HGB	96	g/L	115	150	NCS	11
12	001 T153	30	0-30d					CBC	PLT	PLT	198	x10^9/L	125	350	Normal	01
13	001 T062	10	-15-0d	Standard Laboratory	Y	1
13	001 T062	10	-15-0d					CBC	WBC	WBC	10.130	x10^9/L	3.5	9.5	NCS	11
13	001 T062	10	-15-0d					CBC	RBC	RBC	4.53	x10^12/L	4.3	5.8	Normal	01
13	001 T062	10	-15-0d					CBC	HGB	HGB	136	g/L	130	175	Normal	01
13	001 T062	10	-15-0d					CBC	PLT	PLT	192	x10^9/L	85	303	Normal	01
13	001 T062	30	0-30d	Standard Laboratory	Y	1
13	001 T062	30	0-30d					CBC	WBC	WBC	6.220	x10^9/L	3.5	9.5	Normal	01
13	001 T062	30	0-30d					CBC	RBC	RBC	3.09	x10^12/L	4.3	5.8	CS	21
13	001 T062	30	0-30d					CBC	HGB	HGB	93	g/L	130	175	CS	21
13	001 T062	30	0-30d					CBC	PLT	PLT	40	x10^9/L	85	303	CS	21
13	002 T064	10	-15-0d	Standard Laboratory	Y	1
13	002 T064	10	-15-0d					CBC	WBC	WBC	6.050	x10^9/L	3.5	9.5	Normal	01
13	002 T064	10	-15-0d					CBC	RBC	RBC	5.99	x10^12/L	4.3	5.8	NCS	11
13	002 T064	10	-15-0d					CBC	HGB	HGB	172	g/L	130	175	Normal	01
13	002 T064	10	-15-0d					CBC	PLT	PLT	149	x10^9/L	85	303	Normal	01
13	002 T064	30	0-30d	Standard Laboratory	Y	1
13	002 T064	30	0-30d					CBC	WBC	WBC	11.700	x10^9/L	3.5	9.5	NCS	11
13	002 T064	30	0-30d					CBC	RBC	RBC	4.11	x10^12/L	4.3	5.8	NCS	11
13	002 T064	30	0-30d					CBC	HGB	HGB	118	g/L	130	175	NCS	11
13	002 T064	30	0-30d					CBC	PLT	PLT	206	x10^9/L	85	303	Normal	01
13	003 T065	10	-15-0d	Standard Laboratory	Y	1
13	003 T065	10	-15-0d					CBC	WBC	WBC	4.840	x10^9/L	3.5	9.5	Normal	01
13	003 T065	10	-15-0d					CBC	RBC	RBC	4.39	x10^12/L	3.8	5.1	Normal	01
13	003 T065	10	-15-0d					CBC	HGB	HGB	139	g/L	115	150	Normal	01
13	003 T065	10	-15-0d					CBC	PLT	PLT	181	x10^9/L	101	320	Normal	01
13	003 T065	30	0-30d	Standard Laboratory	Y	1
13	003 T065	30	0-30d					CBC	WBC	WBC	7.020	x10^9/L	3.5	9.5	Normal	01
13	003 T065	30	0-30d					CBC	RBC	RBC	3.41	x10^12/L	3.8	5.1	NCS	11
13	003 T065	30	0-30d					CBC	HGB	HGB	102	g/L	115	150	NCS	11
13	003 T065	30	0-30d					CBC	PLT	PLT	341	x10^9/L	101	320	NCS	11
13	004 T118	10	-15-0d	Standard Laboratory	Y	1
13	004 T118	10	-15-0d					CBC	WBC	WBC	4.250	x10^9/L	3.5	9.5	Normal	01
13	004 T118	10	-15-0d					CBC	RBC	RBC	3.69	x10^12/L	3.8	5.1	NCS	11
13	004 T118	10	-15-0d					CBC	HGB	HGB	113	g/L	115	150	NCS	11
13	004 T118	10	-15-0d					CBC	PLT	PLT	196	x10^9/L	101	320	Normal	01
13	004 T118	30	0-30d	Standard Laboratory	Y	1
13	004 T118	30	0-30d					CBC	WBC	WBC	7.490	x10^9/L	3.5	9.5	Normal	01
13	004 T118	30	0-30d					CBC	RBC	RBC	3.51	x10^12/L	3.8	5.1	NCS	11
13	004 T118	30	0-30d					CBC	HGB	HGB	106	g/L	115	150	NCS	11
13	004 T118	30	0-30d					CBC	PLT	PLT	301	x10^9/L	101	320	Normal	01
13	005 T146	10	-15-0d	Standard Laboratory	Y	1
13	005 T146	10	-15-0d					CBC	WBC	WBC	4.510	x10^9/L	3.5	9.5	Normal	01
13	005 T146	10	-15-0d					CBC	RBC	RBC	4.67	x10^12/L	3.8	5.1	Normal	01
13	005 T146	10	-15-0d					CBC	HGB	HGB	150	g/L	115	150	Normal	01
13	005 T146	10	-15-0d					CBC	PLT	PLT	192	x10^9/L	101	320	Normal	01
13	005 T146	30	0-30d	Standard Laboratory	Y	1
13	005 T146	30	0-30d					CBC	WBC	WBC	5.050	x10^9/L	3.5	9.5	Normal	01
13	005 T146	30	0-30d					CBC	RBC	RBC	2.83	x10^12/L	3.8	5.1	NCS	11
13	005 T146	30	0-30d					CBC	HGB	HGB	89	g/L	115	150	NCS	11
13	005 T146	30	0-30d					CBC	PLT	PLT	353	x10^9/L	101	320	NCS	11
13	006 T145	10	-15-0d	Standard Laboratory	Y	1
13	006 T145	10	-15-0d					CBC	WBC	WBC	9.090	x10^9/L	3.5	9.5	Normal	01
13	006 T145	10	-15-0d					CBC	RBC	RBC	3.91	x10^12/L	4.3	5.8	NCS	11
13	006 T145	10	-15-0d					CBC	HGB	HGB	131	g/L	130	175	Normal	01
13	006 T145	10	-15-0d					CBC	PLT	PLT	146	x10^9/L	85	303	Normal	01
13	006 T145	30	0-30d	Standard Laboratory	Y	1
13	006 T145	30	0-30d					CBC	WBC	WBC	8.240	x10^9/L	3.5	9.5	Normal	01
13	006 T145	30	0-30d					CBC	RBC	RBC	3.17	x10^12/L	4.3	5.8	NCS	11
13	006 T145	30	0-30d					CBC	HGB	HGB	99	g/L	130	175	NCS	11
13	006 T145	30	0-30d					CBC	PLT	PLT	388	x10^9/L	85	303	NCS	11
13	007 T158	10	-15-0d	Standard Laboratory	Y	1
13	007 T158	10	-15-0d					CBC	WBC	WBC	4.450	x10^9/L	3.5	9.5	Normal	01
13	007 T158	10	-15-0d					CBC	RBC	RBC	3.93	x10^12/L	3.8	5.1	Normal	01
13	007 T158	10	-15-0d					CBC	HGB	HGB	95	g/L	115	150	CS	21
13	007 T158	10	-15-0d					CBC	PLT	PLT	202	x10^9/L	101	320	Normal	01
13	007 T158	30	0-30d	Standard Laboratory	Y	1
13	007 T158	30	0-30d					CBC	WBC	WBC	8.510	x10^9/L	3.5	9.5	Normal	01
13	007 T158	30	0-30d					CBC	RBC	RBC	4.01	x10^12/L	3.8	5.1	Normal	01
13	007 T158	30	0-30d					CBC	HGB	HGB	101	g/L	115	150	NCS	11
13	007 T158	30	0-30d					CBC	PLT	PLT	240	x10^9/L	101	320	Normal	01
14	001 T019	10	-15-0d	Standard Laboratory	Y	1
14	001 T019	10	-15-0d					CBC	WBC	WBC	4.48	x10^9/L	3.5	9.5	Normal	01
14	001 T019	10	-15-0d					CBC	RBC	RBC	4.11	x10^12/L	4.3	5.8	NCS	11
14	001 T019	10	-15-0d					CBC	HGB	HGB	139	g/L	130	175	Normal	01
14	001 T019	10	-15-0d					CBC	PLT	PLT	97.7	x10^9/L	125	350	NCS	11
14	001 T019	30	0-30d	Standard Laboratory	Y	1
14	001 T019	30	0-30d					CBC	WBC	WBC	10.01	x10^9/L	3.5	9.5	NCS	11
14	001 T019	30	0-30d					CBC	RBC	RBC	3.64	x10^12/L	4.3	5.8	NCS	11
14	001 T019	30	0-30d					CBC	HGB	HGB	116.00	g/L	130	175	NCS	11
14	001 T019	30	0-30d					CBC	PLT	PLT	125.00	x10^9/L	125	350	Normal	01
14	002 T020	10	-15-0d	Standard Laboratory	Y	1
14	002 T020	10	-15-0d					CBC	WBC	WBC	8.64	x10^9/L	3.5	9.5	Normal	01
14	002 T020	10	-15-0d					CBC	RBC	RBC	4.62	x10^12/L	3.8	5.1	Normal	01
14	002 T020	10	-15-0d					CBC	HGB	HGB	145.80	g/L	115	150	Normal	01
14	002 T020	10	-15-0d					CBC	PLT	PLT	172.50	x10^9/L	125	350	Normal	01
14	002 T020	30	0-30d	Standard Laboratory	Y	1
14	002 T020	30	0-30d					CBC	WBC	WBC	12.16	x10^9/L	3.5	9.5	CS	21
14	002 T020	30	0-30d					CBC	RBC	RBC	2.98	x10^12/L	3.8	5.1	CS	21
14	002 T020	30	0-30d					CBC	HGB	HGB	92.00	g/L	115	150	CS	21
14	002 T020	30	0-30d					CBC	PLT	PLT	196.00	x10^9/L	125	350	Normal	01
14	003 T024	10	-15-0d	Standard Laboratory	Y	1
14	003 T024	10	-15-0d					CBC	WBC	WBC	7.19	x10^9/L	3.5	9.5	Normal	01
14	003 T024	10	-15-0d					CBC	RBC	RBC	5.62	x10^12/L	3.8	5.1	NCS	11
14	003 T024	10	-15-0d					CBC	HGB	HGB	120.6	g/L	115	150	Normal	01
14	003 T024	10	-15-0d					CBC	PLT	PLT	175.2	x10^9/L	125	350	Normal	01
14	003 T024	30	0-30d	Standard Laboratory	Y	1
14	003 T024	30	0-30d					CBC	WBC	WBC	10.93	x10^9/L	3.5	9.5	NCS	11
14	003 T024	30	0-30d					CBC	RBC	RBC	4.22	x10^12/L	3.8	5.1	Normal	01
14	003 T024	30	0-30d					CBC	HGB	HGB	90.00	g/L	115	150	NCS	11
14	003 T024	30	0-30d					CBC	PLT	PLT	297.00	x10^9/L	125	350	Normal	01
14	004 T026	10	-15-0d	Standard Laboratory	Y	1
14	004 T026	10	-15-0d					CBC	WBC	WBC	3.98	x10^9/L	3.5	9.5	Normal	01
14	004 T026	10	-15-0d					CBC	RBC	RBC	3.21	x10^12/L	3.8	5.1	CS	21
14	004 T026	10	-15-0d					CBC	HGB	HGB	105	g/L	115	150	CS	21
14	004 T026	10	-15-0d					CBC	PLT	PLT	202	x10^9/L	125	350	Normal	01
14	005 T047	10	-15-0d	Standard Laboratory	Y	1
14	005 T047	10	-15-0d					CBC	WBC	WBC	5.60	x10^9/L	3.5	9.5	Normal	01
14	005 T047	10	-15-0d					CBC	RBC	RBC	3.56	x10^12/L	4.3	5.8	NCS	11
14	005 T047	10	-15-0d					CBC	HGB	HGB	119.00	g/L	130	175	NCS	11
14	005 T047	10	-15-0d					CBC	PLT	PLT	242.00	x10^9/L	125	350	Normal	01
14	005 T047	30	0-30d	Standard Laboratory	Y	1
14	005 T047	30	0-30d					CBC	WBC	WBC	11.32	x10^9/L	3.5	9.5	NCS	11
14	005 T047	30	0-30d					CBC	RBC	RBC	2.94	x10^12/L	4.3	5.8	NCS	11
14	005 T047	30	0-30d					CBC	HGB	HGB	93.30	g/L	130	175	NCS	11
14	005 T047	30	0-30d					CBC	PLT	PLT	196.40	x10^9/L	125	350	Normal	01
14	006 T053	10	-15-0d	Standard Laboratory	Y	1
14	006 T053	10	-15-0d					CBC	WBC	WBC	5.23	x10^9/L	3.5	9.5	Normal	01
14	006 T053	10	-15-0d					CBC	RBC	RBC	4.87	x10^12/L	3.8	5.1	Normal	01
14	006 T053	10	-15-0d					CBC	HGB	HGB	137.70	g/L	115	150	Normal	01
14	006 T053	10	-15-0d					CBC	PLT	PLT	103.40	x10^9/L	125	350	NCS	11
14	006 T053	30	0-30d	Standard Laboratory	Y	1
14	006 T053	30	0-30d					CBC	WBC	WBC	7.18	x10^9/L	3.5	9.5	Normal	01
14	006 T053	30	0-30d					CBC	RBC	RBC	3.71	x10^12/L	3.8	5.1	NCS	11
14	006 T053	30	0-30d					CBC	HGB	HGB	102.00	g/L	115	150	NCS	11
14	006 T053	30	0-30d					CBC	PLT	PLT	97.00	x10^9/L	125	350	NCS	11
14	007 T095	10	-15-0d	Standard Laboratory	Y	1
14	007 T095	10	-15-0d					CBC	WBC	WBC	7.25	x10^9/L	3.5	9.5	Normal	01
14	007 T095	10	-15-0d					CBC	RBC	RBC	5.31	x10^12/L	3.8	5.1	NCS	11
14	007 T095	10	-15-0d					CBC	HGB	HGB	111.00	g/L	115	150	NCS	11
14	007 T095	10	-15-0d					CBC	PLT	PLT	222.00	x10^9/L	125	350	Normal	01
14	007 T095	30	0-30d	Standard Laboratory	Y	1
14	007 T095	30	0-30d					CBC	WBC	WBC	16.50	x10^9/L	3.5	9.5	CS	21
14	007 T095	30	0-30d					CBC	RBC	RBC	3.57	x10^12/L	3.8	5.1	CS	21
14	007 T095	30	0-30d					CBC	HGB	HGB	83	g/L	115	150	CS	21
14	007 T095	30	0-30d					CBC	PLT	PLT	175.00	x10^9/L	125	350	Normal	01
14	008 T105	10	-15-0d	Standard Laboratory	Y	1
14	008 T105	10	-15-0d					CBC	WBC	WBC	5.67	x10^9/L	3.5	9.5	Normal	01
14	008 T105	10	-15-0d					CBC	RBC	RBC	4.37	x10^12/L	3.8	5.1	Normal	01
14	008 T105	10	-15-0d					CBC	HGB	HGB	144.20	g/L	115	150	Normal	01
14	008 T105	10	-15-0d					CBC	PLT	PLT	219.10	x10^9/L	125	350	Normal	01
14	008 T105	30	0-30d	Standard Laboratory	Y	1
14	008 T105	30	0-30d					CBC	WBC	WBC	9.90	x10^9/L	3.5	9.5	CS	21
14	008 T105	30	0-30d					CBC	RBC	RBC	3.66	x10^12/L	3.8	5.1	NCS	11
14	008 T105	30	0-30d					CBC	HGB	HGB	117.00	g/L	115	150	Normal	01
14	008 T105	30	0-30d					CBC	PLT	PLT	86.00	x10^9/L	125	350	CS	21
14	009 T107	10	-15-0d	Standard Laboratory	Y	1
14	009 T107	10	-15-0d					CBC	WBC	WBC	7.97	x10^9/L	3.5	9.5	Normal	01
14	009 T107	10	-15-0d					CBC	RBC	RBC	4.73	x10^12/L	3.8	5.1	Normal	01
14	009 T107	10	-15-0d					CBC	HGB	HGB	148	g/L	115	150	Normal	01
14	009 T107	10	-15-0d					CBC	PLT	PLT	150.80	x10^9/L	125	350	Normal	01
14	009 T107	30	0-30d	Standard Laboratory	Y	1
14	009 T107	30	0-30d					CBC	WBC	WBC	9.89	x10^9/L	3.5	9.5	CS	21
14	009 T107	30	0-30d					CBC	RBC	RBC	3.86	x10^12/L	3.8	5.1	Normal	01
14	009 T107	30	0-30d					CBC	HGB	HGB	118	g/L	115	150	Normal	01
14	009 T107	30	0-30d					CBC	PLT	PLT	136	x10^9/L	125	350	Normal	01
14	010 T112	10	-15-0d	Standard Laboratory	Y	1
14	010 T112	10	-15-0d					CBC	WBC	WBC	6.76	x10^9/L	3.5	9.5	Normal	01
14	010 T112	10	-15-0d					CBC	RBC	RBC	4.85	x10^12/L	3.8	5.1	Normal	01
14	010 T112	10	-15-0d					CBC	HGB	HGB	132.6	g/L	115	150	Normal	01
14	010 T112	10	-15-0d					CBC	PLT	PLT	75	x10^9/L	125	350	CS	21
14	010 T112	30	0-30d	Standard Laboratory	Y	1
14	010 T112	30	0-30d					CBC	WBC	WBC	14.60	x10^9/L	3.5	9.5	CS	21
14	010 T112	30	0-30d					CBC	RBC	RBC	3.70	x10^12/L	3.8	5.1	CS	21
14	010 T112	30	0-30d					CBC	HGB	HGB	102	g/L	115	150	CS	21
14	010 T112	30	0-30d					CBC	PLT	PLT	106.8	x10^9/L	125	350	CS	21
14	011 T150	10	-15-0d	Standard Laboratory	Y	1
14	011 T150	10	-15-0d					CBC	WBC	WBC	6.99	x10^9/L	3.5	9.5	Normal	01
14	011 T150	10	-15-0d					CBC	RBC	RBC	3.46	x10^12/L	3.8	5.1	NCS	11
14	011 T150	10	-15-0d					CBC	HGB	HGB	98.60	g/L	115	150	NCS	11
14	011 T150	10	-15-0d					CBC	PLT	PLT	250.30	x10^9/L	125	350	Normal	01
14	011 T150	30	0-30d	Standard Laboratory	Y	1
14	011 T150	30	0-30d					CBC	WBC	WBC	11.67	x10^9/L	3.5	9.5	CS	21
14	011 T150	30	0-30d					CBC	RBC	RBC	3.76	x10^12/L	3.8	5.1	CS	21
14	011 T150	30	0-30d					CBC	HGB	HGB	105.00	g/L	115	150	CS	21
14	011 T150	30	0-30d					CBC	PLT	PLT	372.00	x10^9/L	125	350	CS	21
14	012 T163	10	-15-0d	Standard Laboratory	Y	1
14	012 T163	10	-15-0d					CBC	WBC	WBC	14.48	x10^9/L	3.5	9.5	CS	21
14	012 T163	10	-15-0d					CBC	RBC	RBC	3.86	x10^12/L	3.8	5.1	Normal	01
14	012 T163	10	-15-0d					CBC	HGB	HGB	106.30	g/L	115	150	CS	21
14	012 T163	10	-15-0d					CBC	PLT	PLT	512.60	x10^9/L	125	350	NCS	11
14	012 T163	30	0-30d	Standard Laboratory	Y	1
14	012 T163	30	0-30d					CBC	WBC	WBC	12.40	x10^9/L	3.5	9.5	CS	21
14	012 T163	30	0-30d					CBC	RBC	RBC	4.21	x10^12/L	3.8	5.1	Normal	01
14	012 T163	30	0-30d					CBC	HGB	HGB	114.00	g/L	115	150	CS	21
14	012 T163	30	0-30d					CBC	PLT	PLT	470.00	x10^9/L	125	350	CS	21
14	013 T162	10	-15-0d	Standard Laboratory	Y	1
14	013 T162	10	-15-0d					CBC	WBC	WBC	5.07	x10^9/L	3.5	9.5	Normal	01
14	013 T162	10	-15-0d					CBC	RBC	RBC	4.07	x10^12/L	3.8	5.1	Normal	01
14	013 T162	10	-15-0d					CBC	HGB	HGB	122.00	g/L	115	150	Normal	01
14	013 T162	10	-15-0d					CBC	PLT	PLT	189.00	x10^9/L	125	350	Normal	01
14	013 T162	30	0-30d	Standard Laboratory	Y	1
14	013 T162	30	0-30d					CBC	WBC	WBC	9.58	x10^9/L	3.5	9.5	NCS	11
14	013 T162	30	0-30d					CBC	RBC	RBC	4.00	x10^12/L	3.8	5.1	Normal	01
14	013 T162	30	0-30d					CBC	HGB	HGB	118	g/L	115	150	Normal	01
14	013 T162	30	0-30d					CBC	PLT	PLT	202	x10^9/L	125	350	Normal	01
15	001 T033	10	-15-0d	Standard Laboratory	Y	1
15	001 T033	10	-15-0d					CBC	WBC	WBC	10.55	x10^9/L	3.5	9.5	NCS	11
15	001 T033	10	-15-0d					CBC	RBC	RBC	2.97	x10^12/L	3.8	5.1	CS	21
15	001 T033	10	-15-0d					CBC	HGB	HGB	78	g/L	115	150	CS	21
15	001 T033	10	-15-0d					CBC	PLT	PLT	122	x10^9/L	125	350	CS	21
15	001 T033	30	0-30d	Standard Laboratory	Y	1
15	001 T033	30	0-30d					CBC	WBC	WBC	9.54	x10^9/L	3.5	9.5	NCS	11
15	001 T033	30	0-30d					CBC	RBC	RBC	3.94	x10^12/L	3.8	5.1	Normal	01
15	001 T033	30	0-30d					CBC	HGB	HGB	107	g/L	115	150	NCS	11
15	001 T033	30	0-30d					CBC	PLT	PLT	261	x10^9/L	125	350	Normal	01
15	002 T038	10	-15-0d	Standard Laboratory	Y	1
15	002 T038	10	-15-0d					CBC	WBC	WBC	8.28	x10^9/L	3.5	9.5	Normal	01
15	002 T038	10	-15-0d					CBC	RBC	RBC	4.78	x10^12/L	3.8	5.1	Normal	01
15	002 T038	10	-15-0d					CBC	HGB	HGB	147	g/L	115	150	Normal	01
15	002 T038	10	-15-0d					CBC	PLT	PLT	288	x10^9/L	125	350	Normal	01
15	002 T038	30	0-30d	Standard Laboratory	Y	1
15	002 T038	30	0-30d					CBC	WBC	WBC	11.4	x10^9/L	3.5	9.5	NCS	11
15	002 T038	30	0-30d					CBC	RBC	RBC	3.62	x10^12/L	3.8	5.1	NCS	11
15	002 T038	30	0-30d					CBC	HGB	HGB	110	g/L	115	150	NCS	11
15	002 T038	30	0-30d					CBC	PLT	PLT	212	x10^9/L	125	350	Normal	01
15	003 T054	10	-15-0d	Standard Laboratory	Y	1
15	003 T054	10	-15-0d					CBC	WBC	WBC	6.34	x10^9/L	3.5	9.5	Normal	01
15	003 T054	10	-15-0d					CBC	RBC	RBC	4.14	x10^12/L	3.8	5.1	Normal	01
15	003 T054	10	-15-0d					CBC	HGB	HGB	126	g/L	115	150	Normal	01
15	003 T054	10	-15-0d					CBC	PLT	PLT	230	x10^9/L	125	350	Normal	01
15	003 T054	30	0-30d	Standard Laboratory	Y	1
15	003 T054	30	0-30d					CBC	WBC	WBC	8.98	x10^9/L	3.5	9.5	Normal	01
15	003 T054	30	0-30d					CBC	RBC	RBC	2.78	x10^12/L	3.8	5.1	NCS	11
15	003 T054	30	0-30d					CBC	HGB	HGB	83	g/L	115	150	NCS	11
15	003 T054	30	0-30d					CBC	PLT	PLT	148	x10^9/L	125	350	Normal	01
15	004 T063	10	-15-0d	Standard Laboratory	Y	1
15	004 T063	10	-15-0d					CBC	WBC	WBC	6.63	x10^9/L	3.5	9.5	Normal	01
15	004 T063	10	-15-0d					CBC	RBC	RBC	5.42	x10^12/L	3.8	5.1	NCS	11
15	004 T063	10	-15-0d					CBC	HGB	HGB	132	g/L	115	150	Normal	01
15	004 T063	10	-15-0d					CBC	PLT	PLT	349	x10^9/L	125	350	Normal	01
15	004 T063	30	0-30d	Standard Laboratory	Y	1
15	004 T063	30	0-30d					CBC	WBC	WBC	8.75	x10^9/L	3.5	9.5	Normal	01
15	004 T063	30	0-30d					CBC	RBC	RBC	3.66	x10^12/L	3.8	5.1	NCS	11
15	004 T063	30	0-30d					CBC	HGB	HGB	89	g/L	115	150	NCS	11
15	004 T063	30	0-30d					CBC	PLT	PLT	331	x10^9/L	125	350	Normal	01
15	005 T072	10	-15-0d	Standard Laboratory	Y	1
15	005 T072	10	-15-0d					CBC	WBC	WBC	4.84	x10^9/L	3.5	9.5	Normal	01
15	005 T072	10	-15-0d					CBC	RBC	RBC	5.52	x10^12/L	3.8	5.1	NCS	11
15	005 T072	10	-15-0d					CBC	HGB	HGB	156	g/L	115	150	NCS	11
15	005 T072	10	-15-0d					CBC	PLT	PLT	232	x10^9/L	125	350	Normal	01
15	005 T072	30	0-30d	Standard Laboratory	Y	1
15	005 T072	30	0-30d					CBC	WBC	WBC	5.64	x10^9/L	3.5	9.5	Normal	01
15	005 T072	30	0-30d					CBC	RBC	RBC	3.05	x10^12/L	3.8	5.1	CS	21
15	005 T072	30	0-30d					CBC	HGB	HGB	87	g/L	115	150	CS	21
15	005 T072	30	0-30d					CBC	PLT	PLT	173	x10^9/L	125	350	Normal	01
15	006 T080	10	-15-0d	Standard Laboratory	Y	1
15	006 T080	10	-15-0d					CBC	WBC	WBC	7.57	x10^9/L	3.5	9.5	Normal	01
15	006 T080	10	-15-0d					CBC	RBC	RBC	3.97	x10^12/L	4.3	5.8	NCS	11
15	006 T080	10	-15-0d					CBC	HGB	HGB	128	g/L	130	175	NCS	11
15	006 T080	10	-15-0d					CBC	PLT	PLT	201	x10^9/L	125	350	Normal	01
15	006 T080	30	0-30d	Standard Laboratory	Y	1
15	006 T080	30	0-30d					CBC	WBC	WBC	16.13	x10^9/L	3.5	9.5	CS	21
15	006 T080	30	0-30d					CBC	RBC	RBC	3.45	x10^12/L	4.3	5.8	NCS	11
15	006 T080	30	0-30d					CBC	HGB	HGB	111	g/L	130	175	NCS	11
15	006 T080	30	0-30d					CBC	PLT	PLT	165	x10^9/L	125	350	Normal	01
15	007 T082	10	-15-0d	Standard Laboratory	Y	1
15	007 T082	10	-15-0d					CBC	WBC	WBC	3.80	x10^9/L	3.5	9.5	Normal	01
15	007 T082	10	-15-0d					CBC	RBC	RBC	4.00	x10^12/L	3.8	5.1	Normal	01
15	007 T082	10	-15-0d					CBC	HGB	HGB	130	g/L	115	150	Normal	01
15	007 T082	10	-15-0d					CBC	PLT	PLT	102	x10^9/L	125	350	NCS	11
15	007 T082	30	0-30d	Standard Laboratory	Y	1
15	007 T082	30	0-30d					CBC	WBC	WBC	8.05	x10^9/L	3.5	9.5	Normal	01
15	007 T082	30	0-30d					CBC	RBC	RBC	2.53	x10^12/L	3.8	5.1	NCS	11
15	007 T082	30	0-30d					CBC	HGB	HGB	84	g/L	115	150	NCS	11
15	007 T082	30	0-30d					CBC	PLT	PLT	109	x10^9/L	125	350	NCS	11
15	008 T101	10	-15-0d	Standard Laboratory	Y	1
15	008 T101	10	-15-0d					CBC	WBC	WBC	7.37	x10^9/L	3.5	9.5	Normal	01
15	008 T101	10	-15-0d					CBC	RBC	RBC	5.40	x10^12/L	4.3	5.8	Normal	01
15	008 T101	10	-15-0d					CBC	HGB	HGB	158	g/L	130	175	Normal	01
15	008 T101	10	-15-0d					CBC	PLT	PLT	160	x10^9/L	125	350	Normal	01
15	008 T101	30	0-30d	Standard Laboratory	Y	1
15	008 T101	30	0-30d					CBC	WBC	WBC	10.43	x10^9/L	3.5	9.5	NCS	11
15	008 T101	30	0-30d					CBC	RBC	RBC	3.79	x10^12/L	4.3	5.8	NCS	11
15	008 T101	30	0-30d					CBC	HGB	HGB	110	g/L	130	175	NCS	11
15	008 T101	30	0-30d					CBC	PLT	PLT	99	x10^9/L	125	350	NCS	11
15	009 T109	10	-15-0d	Standard Laboratory	Y	1
15	009 T109	10	-15-0d					CBC	WBC	WBC	4.99	x10^9/L	3.5	9.5	Normal	01
15	009 T109	10	-15-0d					CBC	RBC	RBC	3.84	x10^12/L	3.8	5.1	Normal	01
15	009 T109	10	-15-0d					CBC	HGB	HGB	89	g/L	115	150	NCS	11
15	009 T109	10	-15-0d					CBC	PLT	PLT	209	x10^9/L	125	350	Normal	01
15	009 T109	30	0-30d	Standard Laboratory	Y	1
15	009 T109	30	0-30d					CBC	WBC	WBC	10.03	x10^9/L	3.5	9.5	NCS	11
15	009 T109	30	0-30d					CBC	RBC	RBC	3.68	x10^12/L	3.8	5.1	NCS	11
15	009 T109	30	0-30d					CBC	HGB	HGB	86	g/L	115	150	NCS	11
15	009 T109	30	0-30d					CBC	PLT	PLT	89	x10^9/L	125	350	NCS	11
15	010 T115	10	-15-0d	Standard Laboratory	Y	1
15	010 T115	10	-15-0d					CBC	WBC	WBC	5	x10^9/L	3.5	9.5	Normal	01
15	010 T115	10	-15-0d					CBC	RBC	RBC	4.12	x10^12/L	3.8	5.1	Normal	01
15	010 T115	10	-15-0d					CBC	HGB	HGB	124	g/L	115	150	Normal	01
15	010 T115	10	-15-0d					CBC	PLT	PLT	213	x10^9/L	125	350	Normal	01
15	010 T115	30	0-30d	Standard Laboratory	Y	1
15	010 T115	30	0-30d					CBC	WBC	WBC	11.97	x10^9/L	3.5	9.5	NCS	11
15	010 T115	30	0-30d					CBC	RBC	RBC	2.97	x10^12/L	3.8	5.1	NCS	11
15	010 T115	30	0-30d					CBC	HGB	HGB	91	g/L	115	150	NCS	11
15	010 T115	30	0-30d					CBC	PLT	PLT	453	x10^9/L	125	350	NCS	11
15	011 T121	10	-15-0d	Standard Laboratory	Y	1
15	011 T121	10	-15-0d					CBC	WBC	WBC	7.71	x10^9/L	3.5	9.5	Normal	01
15	011 T121	10	-15-0d					CBC	RBC	RBC	3.74	x10^12/L	3.8	5.1	NCS	11
15	011 T121	10	-15-0d					CBC	HGB	HGB	114	g/L	115	150	NCS	11
15	011 T121	10	-15-0d					CBC	PLT	PLT	254	x10^9/L	125	350	Normal	01
15	011 T121	30	0-30d	Standard Laboratory	Y	1
15	011 T121	30	0-30d					CBC	WBC	WBC	12.49	x10^9/L	3.5	9.5	NCS	11
15	011 T121	30	0-30d					CBC	RBC	RBC	3.76	x10^12/L	3.8	5.1	NCS	11
15	011 T121	30	0-30d					CBC	HGB	HGB	110	g/L	115	150	NCS	11
15	011 T121	30	0-30d					CBC	PLT	PLT	307	x10^9/L	125	350	Normal	01
15	012	10	-15-0d	Standard Laboratory	Y	1
15	012	10	-15-0d					CBC	WBC	WBC	6.76	x10^9/L	3.5	9.5	Normal	01
15	012	10	-15-0d					CBC	RBC	RBC	4.56	x10^12/L	3.8	5.1	Normal	01
15	012	10	-15-0d					CBC	HGB	HGB	134	g/L	115	150	Normal	01
15	012	10	-15-0d					CBC	PLT	PLT	122	x10^9/L	125	350	NCS	11
15	013 T139	10	-15-0d	Standard Laboratory	Y	1
15	013 T139	10	-15-0d					CBC	WBC	WBC	8.00	x10^9/L	3.5	9.5	Normal	01
15	013 T139	10	-15-0d					CBC	RBC	RBC	5.45	x10^12/L	3.8	5.1	NCS	11
15	013 T139	10	-15-0d					CBC	HGB	HGB	113	g/L	115	150	NCS	11
15	013 T139	10	-15-0d					CBC	PLT	PLT	256	x10^9/L	125	350	Normal	01
15	013 T139	30	0-30d	Standard Laboratory	Y	1
15	013 T139	30	0-30d					CBC	WBC	WBC	10.98	x10^9/L	3.5	9.5	NCS	11
15	013 T139	30	0-30d					CBC	RBC	RBC	3.36	x10^12/L	3.8	5.1	CS	21
15	013 T139	30	0-30d					CBC	HGB	HGB	77	g/L	115	150	CS	21
15	013 T139	30	0-30d					CBC	PLT	PLT	320	x10^9/L	125	350	Normal	01
15	014 T166	10	-15-0d	Standard Laboratory	Y	1
15	014 T166	10	-15-0d					CBC	WBC	WBC	7.73	x10^9/L	3.5	9.5	Normal	01
15	014 T166	10	-15-0d					CBC	RBC	RBC	4.45	x10^12/L	3.8	5.1	Normal	01
15	014 T166	10	-15-0d					CBC	HGB	HGB	125	g/L	115	150	Normal	01
15	014 T166	10	-15-0d					CBC	PLT	PLT	266	x10^9/L	125	350	Normal	01
15	014 T166	30	0-30d	Standard Laboratory	Y	1
15	014 T166	30	0-30d					CBC	WBC	WBC	11.51	x10^9/L	3.5	9.5	NCS	11
15	014 T166	30	0-30d					CBC	RBC	RBC	4.57	x10^12/L	3.8	5.1	Normal	01
15	014 T166	30	0-30d					CBC	HGB	HGB	128	g/L	115	150	Normal	01
15	014 T166	30	0-30d					CBC	PLT	PLT	310	x10^9/L	125	350	Normal	01
17	001	10	-15-0d		否	0	撤回知情
17	002 T078	10	-15-0d	Standard Laboratory	Y	1
17	002 T078	10	-15-0d					CBC	WBC	WBC	8.16	x10^9/L	3.5	9.5	Normal	01
17	002 T078	10	-15-0d					CBC	RBC	RBC	5.14	x10^12/L	3.8	5.1	NCS	11
17	002 T078	10	-15-0d					CBC	HGB	HGB	153	g/L	115	150	NCS	11
17	002 T078	10	-15-0d					CBC	PLT	PLT	282	x10^9/L	125	350	Normal	01
17	002 T078	30	0-30d	Standard Laboratory	Y	1
17	002 T078	30	0-30d					CBC	WBC	WBC	7.42	x10^9/L	3.5	9.5	Normal	01
17	002 T078	30	0-30d					CBC	RBC	RBC	4.32	x10^12/L	3.8	5.1	Normal	01
17	002 T078	30	0-30d					CBC	HGB	HGB	131	g/L	115	150	Normal	01
17	002 T078	30	0-30d					CBC	PLT	PLT	141	x10^9/L	125	350	Normal	01
17	003 T091	10	-15-0d	Standard Laboratory	Y	1
17	003 T091	10	-15-0d					CBC	WBC	WBC	6.98	x10^9/L	3.5	9.5	Normal	01
17	003 T091	10	-15-0d					CBC	RBC	RBC	4.25	x10^12/L	3.8	5.1	Normal	01
17	003 T091	10	-15-0d					CBC	HGB	HGB	115	g/L	115	150	Normal	01
17	003 T091	10	-15-0d					CBC	PLT	PLT	217	x10^9/L	125	350	Normal	01
17	003 T091	30	0-30d	Standard Laboratory	Y	1
17	003 T091	30	0-30d					CBC	WBC	WBC	9.42	x10^9/L	3.5	9.5	Normal	01
17	003 T091	30	0-30d					CBC	RBC	RBC	4.23	x10^12/L	3.8	5.1	Normal	01
17	003 T091	30	0-30d					CBC	HGB	HGB	121	g/L	115	150	Normal	01
17	003 T091	30	0-30d					CBC	PLT	PLT	304	x10^9/L	125	350	Normal	01
17	004 T096	10	-15-0d	Standard Laboratory	Y	1
17	004 T096	10	-15-0d					CBC	WBC	WBC	3.35	x10^9/L	3.5	9.5	NCS	11
17	004 T096	10	-15-0d					CBC	RBC	RBC	3.93	x10^12/L	4.3	5.8	NCS	11
17	004 T096	10	-15-0d					CBC	HGB	HGB	128	g/L	130	175	NCS	11
17	004 T096	10	-15-0d					CBC	PLT	PLT	127	x10^9/L	125	350	Normal	01
17	004 T096	30	0-30d	17中心血小板	Y	1
17	004 T096	30	0-30d					CBC	WBC	WBC	4.27	x10^9/L	3.5	9.5	Normal	01
17	004 T096	30	0-30d					CBC	RBC	RBC	2.75	x10^12/L	4.3	5.8	NCS	11
17	004 T096	30	0-30d					CBC	HGB	HGB	91	g/L	130	175	NCS	11
17	004 T096	30	0-30d					CBC	PLT	PLT	100	x10^9/L	100	300	Normal	01
17	005 T136	10	-15-0d	Standard Laboratory	Y	1
17	005 T136	10	-15-0d					CBC	WBC	WBC	6.16	x10^9/L	3.5	9.5	Normal	01
17	005 T136	10	-15-0d					CBC	RBC	RBC	4.51	x10^12/L	3.8	5.1	Normal	01
17	005 T136	10	-15-0d					CBC	HGB	HGB	130	g/L	115	150	Normal	01
17	005 T136	10	-15-0d					CBC	PLT	PLT	182	x10^9/L	125	350	Normal	01
17	005 T136	30	0-30d	Standard Laboratory	Y	1
17	005 T136	30	0-30d					CBC	WBC	WBC	8.34	x10^9/L	3.5	9.5	Normal	01
17	005 T136	30	0-30d					CBC	RBC	RBC	4.43	x10^12/L	3.8	5.1	Normal	01
17	005 T136	30	0-30d					CBC	HGB	HGB	126	g/L	115	150	Normal	01
17	005 T136	30	0-30d					CBC	PLT	PLT	247	x10^9/L	125	350	Normal	01
17	006 T154	10	-15-0d	Standard Laboratory	Y	1
17	006 T154	10	-15-0d					CBC	WBC	WBC	4.24	x10^9/L	3.5	9.5	Normal	01
17	006 T154	10	-15-0d					CBC	RBC	RBC	3.65	x10^12/L	3.8	5.1	NCS	11
17	006 T154	10	-15-0d					CBC	HGB	HGB	112	g/L	115	150	NCS	11
17	006 T154	10	-15-0d					CBC	PLT	PLT	110	x10^9/L	125	350	Normal	01
17	006 T154	30	0-30d	Standard Laboratory	Y	1
17	006 T154	30	0-30d					CBC	WBC	WBC	10.93	x10^9/L	3.5	9.5	NCS	11
17	006 T154	30	0-30d					CBC	RBC	RBC	2.69	x10^12/L	3.8	5.1	NCS	11
17	006 T154	30	0-30d					CBC	HGB	HGB	82	g/L	115	150	NCS	11
17	006 T154	30	0-30d					CBC	PLT	PLT	161	x10^9/L	125	350	Normal	01
18	002 T055	10	-15-0d	Standard Laboratory	Y	1
18	002 T055	10	-15-0d					CBC	WBC	WBC	5.56	x10^9/L	4	10	Normal	01
18	002 T055	10	-15-0d					CBC	RBC	RBC	4.22	x10^12/L	3.5	5	Normal	01
18	002 T055	10	-15-0d					CBC	HGB	HGB	134.00	g/L	110	150	Normal	01
18	002 T055	10	-15-0d					CBC	PLT	PLT	270.00	x10^9/L	100	300	Normal	01
18	002 T055	30	0-30d	Standard Laboratory	Y	1
18	002 T055	30	0-30d					CBC	WBC	WBC	10.4	x10^9/L	4	10	NCS	11
18	002 T055	30	0-30d					CBC	RBC	RBC	3.74	x10^12/L	3.5	5	Normal	01
18	002 T055	30	0-30d					CBC	HGB	HGB	123.00	g/L	110	150	Normal	01
18	002 T055	30	0-30d					CBC	PLT	PLT	276.00	x10^9/L	100	300	Normal	01
18	003	10	-15-0d	Standard Laboratory	Y	1
18	003	10	-15-0d					CBC	WBC	WBC	9.46	x10^9/L	4	10	Normal	01
18	003	10	-15-0d					CBC	RBC	RBC	4.69	x10^12/L	3.5	5	Normal	01
18	003	10	-15-0d					CBC	HGB	HGB	132.00	g/L	110	150	Normal	01
18	003	10	-15-0d					CBC	PLT	PLT	239.00	x10^9/L	100	300	Normal	01
18	004 T077	10	-15-0d	Standard Laboratory	Y	1
18	004 T077	10	-15-0d					CBC	WBC	WBC	5.31	x10^9/L	4	10	Normal	01
18	004 T077	10	-15-0d					CBC	RBC	RBC	4.26	x10^12/L	3.5	5	Normal	01
18	004 T077	10	-15-0d					CBC	HGB	HGB	129.00	g/L	110	150	Normal	01
18	004 T077	10	-15-0d					CBC	PLT	PLT	135.00	x10^9/L	100	300	Normal	01
18	004 T077	30	0-30d	Standard Laboratory	Y	1
18	004 T077	30	0-30d					CBC	WBC	WBC	9.29	x10^9/L	4	10	Normal	01
18	004 T077	30	0-30d					CBC	RBC	RBC	3.07	x10^12/L	3.5	5	NCS	11
18	004 T077	30	0-30d					CBC	HGB	HGB	85.00	g/L	110	150	NCS	11
18	004 T077	30	0-30d					CBC	PLT	PLT	294.00	x10^9/L	100	300	Normal	01
18	005 T084	10	-15-0d	Standard Laboratory	Y	1
18	005 T084	10	-15-0d					CBC	WBC	WBC	6.28	x10^9/L	4	10	Normal	01
18	005 T084	10	-15-0d					CBC	RBC	RBC	4.51	x10^12/L	3.5	5	Normal	01
18	005 T084	10	-15-0d					CBC	HGB	HGB	132.00	g/L	110	150	Normal	01
18	005 T084	10	-15-0d					CBC	PLT	PLT	250.00	x10^9/L	100	300	Normal	01
18	005 T084	30	0-30d	Standard Laboratory	Y	1
18	005 T084	30	0-30d					CBC	WBC	WBC	22.56	x10^9/L	4	10	NCS	11
18	005 T084	30	0-30d					CBC	RBC	RBC	4.48	x10^12/L	3.5	5	Normal	01
18	005 T084	30	0-30d					CBC	HGB	HGB	124.00	g/L	110	150	Normal	01
18	005 T084	30	0-30d					CBC	PLT	PLT	525.00	x10^9/L	100	300	NCS	11
18	006 T124	10	-15-0d	Standard Laboratory	Y	1
18	006 T124	10	-15-0d					CBC	WBC	WBC	5.26	x10^9/L	4	10	Normal	01
18	006 T124	10	-15-0d					CBC	RBC	RBC	3.89	x10^12/L	3.5	5	Normal	01
18	006 T124	10	-15-0d					CBC	HGB	HGB	116.00	g/L	110	150	Normal	01
18	006 T124	10	-15-0d					CBC	PLT	PLT	364.00	x10^9/L	100	300	NCS	11
18	006 T124	30	0-30d	Standard Laboratory	Y	1
18	006 T124	30	0-30d					CBC	WBC	WBC	11.92	x10^9/L	4	10	NCS	11
18	006 T124	30	0-30d					CBC	RBC	RBC	3.78	x10^12/L	3.5	5	Normal	01
18	006 T124	30	0-30d					CBC	HGB	HGB	108	g/L	110	150	NCS	11
18	006 T124	30	0-30d					CBC	PLT	PLT	551	x10^9/L	100	300	NCS	11
19	001 T017	10	-15-0d	Standard Laboratory	Y	1
19	001 T017	10	-15-0d					CBC	WBC	WBC	5.79	x10^9/L	4	10	Normal	01
19	001 T017	10	-15-0d					CBC	RBC	RBC	4.71	x10^12/L	3.5	5	Normal	01
19	001 T017	10	-15-0d					CBC	HGB	HGB	129	g/L	110	150	Normal	01
19	001 T017	10	-15-0d					CBC	PLT	PLT	234	x10^9/L	100	300	Normal	01
19	001 T017	30	0-30d	Standard Laboratory	Y	1
19	001 T017	30	0-30d					CBC	WBC	WBC	12.99	x10^9/L	4	10	NCS	11
19	001 T017	30	0-30d					CBC	RBC	RBC	4.08	x10^12/L	3.5	5	Normal	01
19	001 T017	30	0-30d					CBC	HGB	HGB	117	g/L	110	150	Normal	01
19	001 T017	30	0-30d					CBC	PLT	PLT	346	x10^9/L	100	300	NCS	11
19	002 T032	10	-15-0d	Standard Laboratory	Y	1
19	002 T032	10	-15-0d					CBC	WBC	WBC	6.33	x10^9/L	4	10	Normal	01
19	002 T032	10	-15-0d					CBC	RBC	RBC	5.16	x10^12/L	4	5.5	Normal	01
19	002 T032	10	-15-0d					CBC	HGB	HGB	148	g/L	120	160	Normal	01
19	002 T032	10	-15-0d					CBC	PLT	PLT	231	x10^9/L	100	300	Normal	01
19	002 T032	30	0-30d	Standard Laboratory	Y	1
19	002 T032	30	0-30d					CBC	WBC	WBC	7.90	x10^9/L	4	10	Normal	01
19	002 T032	30	0-30d					CBC	RBC	RBC	5.62	x10^12/L	4	5.5	NCS	11
19	002 T032	30	0-30d					CBC	HGB	HGB	160	g/L	120	160	Normal	01
19	002 T032	30	0-30d					CBC	PLT	PLT	326	x10^9/L	100	300	NCS	11
19	003 T039	10	-15-0d	Standard Laboratory	Y	1
19	003 T039	10	-15-0d					CBC	WBC	WBC	7.62	x10^9/L	4	10	Normal	01
19	003 T039	10	-15-0d					CBC	RBC	RBC	6.55	x10^12/L	3.5	5	NCS	11
19	003 T039	10	-15-0d					CBC	HGB	HGB	157.00	g/L	110	150	NCS	11
19	003 T039	10	-15-0d					CBC	PLT	PLT	414.00	x10^9/L	100	300	NCS	11
19	003 T039	30	0-30d	Standard Laboratory	Y	1
19	003 T039	30	0-30d					CBC	WBC	WBC	7.21	x10^9/L	4	10	Normal	01
19	003 T039	30	0-30d					CBC	RBC	RBC	5.46	x10^12/L	3.5	5	NCS	11
19	003 T039	30	0-30d					CBC	HGB	HGB	136	g/L	110	150	Normal	01
19	003 T039	30	0-30d					CBC	PLT	PLT	611	x10^9/L	100	300	NCS	11
19	004 T042	10	-15-0d	Standard Laboratory	Y	1
19	004 T042	10	-15-0d					CBC	WBC	WBC	12.38	x10^9/L	4	10	CS	21
19	004 T042	10	-15-0d					CBC	RBC	RBC	3.17	x10^12/L	4	5.5	NCS	11
19	004 T042	10	-15-0d					CBC	HGB	HGB	98	g/L	120	160	NCS	11
19	004 T042	10	-15-0d					CBC	PLT	PLT	174	x10^9/L	100	300	Normal	01
19	004 T042	30	0-30d	Standard Laboratory	Y	1
19	004 T042	30	0-30d					CBC	WBC	WBC	11.52	x10^9/L	4	10	NCS	11
19	004 T042	30	0-30d					CBC	RBC	RBC	3.33	x10^12/L	4	5.5	NCS	11
19	004 T042	30	0-30d					CBC	HGB	HGB	98	g/L	120	160	NCS	11
19	004 T042	30	0-30d					CBC	PLT	PLT	130	x10^9/L	100	300	Normal	01
19	005 T043	10	-15-0d	Standard Laboratory	Y	1
19	005 T043	10	-15-0d					CBC	WBC	WBC	5.16	x10^9/L	4	10	Normal	01
19	005 T043	10	-15-0d					CBC	RBC	RBC	5.70	x10^12/L	3.5	5	NCS	11
19	005 T043	10	-15-0d					CBC	HGB	HGB	165	g/L	110	150	NCS	11
19	005 T043	10	-15-0d					CBC	PLT	PLT	272	x10^9/L	100	300	Normal	01
19	005 T043	30	0-30d	Standard Laboratory	Y	1
19	005 T043	30	0-30d					CBC	WBC	WBC	23.19	x10^9/L	4	10	CS	21
19	005 T043	30	0-30d					CBC	RBC	RBC	4.38	x10^12/L	3.5	5	Normal	01
19	005 T043	30	0-30d					CBC	HGB	HGB	127	g/L	110	150	Normal	01
19	005 T043	30	0-30d					CBC	PLT	PLT	147	x10^9/L	100	300	Normal	01
19	006 T050	10	-15-0d	Standard Laboratory	Y	1
19	006 T050	10	-15-0d					CBC	WBC	WBC	6.8	x10^9/L	4	10	Normal	01
19	006 T050	10	-15-0d					CBC	RBC	RBC	4.39	x10^12/L	4	5.5	Normal	01
19	006 T050	10	-15-0d					CBC	HGB	HGB	133	g/L	120	160	Normal	01
19	006 T050	10	-15-0d					CBC	PLT	PLT	227	x10^9/L	100	300	Normal	01
19	006 T050	30	0-30d	Standard Laboratory	Y	1
19	006 T050	30	0-30d					CBC	WBC	WBC	10.10	x10^9/L	4	10	NCS	11
19	006 T050	30	0-30d					CBC	RBC	RBC	4.19	x10^12/L	4	5.5	Normal	01
19	006 T050	30	0-30d					CBC	HGB	HGB	123	g/L	120	160	Normal	01
19	006 T050	30	0-30d					CBC	PLT	PLT	461	x10^9/L	100	300	NCS	11
19	007 T057	10	-15-0d	Standard Laboratory	Y	1
19	007 T057	10	-15-0d					CBC	WBC	WBC	8.29	x10^9/L	4	10	Normal	01
19	007 T057	10	-15-0d					CBC	RBC	RBC	5.12	x10^12/L	4	5.5	Normal	01
19	007 T057	10	-15-0d					CBC	HGB	HGB	156	g/L	120	160	Normal	01
19	007 T057	10	-15-0d					CBC	PLT	PLT	191	x10^9/L	100	300	Normal	01
19	007 T057	30	0-30d	Standard Laboratory	Y	1
19	007 T057	30	0-30d					CBC	WBC	WBC	8.18	x10^9/L	4	10	Normal	01
19	007 T057	30	0-30d					CBC	RBC	RBC	4.32	x10^12/L	4	5.5	Normal	01
19	007 T057	30	0-30d					CBC	HGB	HGB	134	g/L	120	160	Normal	01
19	007 T057	30	0-30d					CBC	PLT	PLT	228	x10^9/L	100	300	Normal	01
19	008 T070	10	-15-0d	Standard Laboratory	Y	1
19	008 T070	10	-15-0d					CBC	WBC	WBC	6.15	x10^9/L	4	10	Normal	01
19	008 T070	10	-15-0d					CBC	RBC	RBC	4.05	x10^12/L	3.5	5	Normal	01
19	008 T070	10	-15-0d					CBC	HGB	HGB	116	g/L	110	150	Normal	01
19	008 T070	10	-15-0d					CBC	PLT	PLT	155	x10^9/L	100	300	Normal	01
19	008 T070	30	0-30d	Standard Laboratory	Y	1
19	008 T070	30	0-30d					CBC	WBC	WBC	7.33	x10^9/L	4	10	Normal	01
19	008 T070	30	0-30d					CBC	RBC	RBC	3.40	x10^12/L	3.5	5	NCS	11
19	008 T070	30	0-30d					CBC	HGB	HGB	98	g/L	110	150	NCS	11
19	008 T070	30	0-30d					CBC	PLT	PLT	170	x10^9/L	100	300	Normal	01
19	009 T093	10	-15-0d	Standard Laboratory	Y	1
19	009 T093	10	-15-0d					CBC	WBC	WBC	4.20	x10^9/L	4	10	Normal	01
19	009 T093	10	-15-0d					CBC	RBC	RBC	4.67	x10^12/L	4	5.5	Normal	01
19	009 T093	10	-15-0d					CBC	HGB	HGB	143.00	g/L	120	160	Normal	01
19	009 T093	10	-15-0d					CBC	PLT	PLT	207.00	x10^9/L	100	300	Normal	01
19	009 T093	30	0-30d	Standard Laboratory	Y	1
19	009 T093	30	0-30d					CBC	WBC	WBC	7.34	x10^9/L	4	10	Normal	01
19	009 T093	30	0-30d					CBC	RBC	RBC	4.49	x10^12/L	4	5.5	Normal	01
19	009 T093	30	0-30d					CBC	HGB	HGB	138.00	g/L	120	160	Normal	01
19	009 T093	30	0-30d					CBC	PLT	PLT	323.00	x10^9/L	100	300	NCS	11
19	010 T104	10	-15-0d	Standard Laboratory	Y	1
19	010 T104	10	-15-0d					CBC	WBC	WBC	4.46	x10^9/L	4	10	Normal	01
19	010 T104	10	-15-0d					CBC	RBC	RBC	4.32	x10^12/L	3.5	5	Normal	01
19	010 T104	10	-15-0d					CBC	HGB	HGB	133	g/L	110	150	Normal	01
19	010 T104	10	-15-0d					CBC	PLT	PLT	123	x10^9/L	100	300	Normal	01
19	010 T104	30	0-30d	Standard Laboratory	Y	1
19	010 T104	30	0-30d					CBC	WBC	WBC	9.38	x10^9/L	4	10	Normal	01
19	010 T104	30	0-30d					CBC	RBC	RBC	4.32	x10^12/L	3.5	5	Normal	01
19	010 T104	30	0-30d					CBC	HGB	HGB	133	g/L	110	150	Normal	01
19	010 T104	30	0-30d					CBC	PLT	PLT	269	x10^9/L	100	300	Normal	01
19	011 T119	10	-15-0d	Standard Laboratory	Y	1
19	011 T119	10	-15-0d					CBC	WBC	WBC	7.68	x10^9/L	4	10	Normal	01
19	011 T119	10	-15-0d					CBC	RBC	RBC	5.50	x10^12/L	4	5.5	Normal	01
19	011 T119	10	-15-0d					CBC	HGB	HGB	173	g/L	120	160	NCS	11
19	011 T119	10	-15-0d					CBC	PLT	PLT	144	x10^9/L	100	300	Normal	01
19	011 T119	30	0-30d	Standard Laboratory	Y	1
19	011 T119	30	0-30d					CBC	WBC	WBC	12.12	x10^9/L	4	10	NCS	11
19	011 T119	30	0-30d					CBC	RBC	RBC	3.78	x10^12/L	4	5.5	NCS	11
19	011 T119	30	0-30d					CBC	HGB	HGB	120	g/L	120	160	Normal	01
19	011 T119	30	0-30d					CBC	PLT	PLT	244	x10^9/L	100	300	Normal	01
19	012 T126	10	-15-0d	Standard Laboratory	Y	1
19	012 T126	10	-15-0d					CBC	WBC	WBC	5.52	x10^9/L	4	10	Normal	01
19	012 T126	10	-15-0d					CBC	RBC	RBC	4.54	x10^12/L	4	5.5	Normal	01
19	012 T126	10	-15-0d					CBC	HGB	HGB	87	g/L	120	160	CS	21
19	012 T126	10	-15-0d					CBC	PLT	PLT	217	x10^9/L	100	300	Normal	01
19	012 T126	30	0-30d	Standard Laboratory	Y	1
19	012 T126	30	0-30d					CBC	WBC	WBC	8.07	x10^9/L	4	10	Normal	01
19	012 T126	30	0-30d					CBC	RBC	RBC	4.1	x10^12/L	4	5.5	Normal	01
19	012 T126	30	0-30d					CBC	HGB	HGB	92	g/L	120	160	NCS	11
19	012 T126	30	0-30d					CBC	PLT	PLT	206	x10^9/L	100	300	Normal	01
19	013 T140	10	-15-0d	Standard Laboratory	Y	1
19	013 T140	10	-15-0d					CBC	WBC	WBC	7.89	x10^9/L	4	10	Normal	01
19	013 T140	10	-15-0d					CBC	RBC	RBC	4.85	x10^12/L	3.5	5	Normal	01
19	013 T140	10	-15-0d					CBC	HGB	HGB	142	g/L	110	150	Normal	01
19	013 T140	10	-15-0d					CBC	PLT	PLT	221	x10^9/L	100	300	Normal	01
19	013 T140	30	0-30d	Standard Laboratory	Y	1
19	013 T140	30	0-30d					CBC	WBC	WBC	9.62	x10^9/L	4	10	Normal	01
19	013 T140	30	0-30d					CBC	RBC	RBC	5.58	x10^12/L	3.5	5	NCS	11
19	013 T140	30	0-30d					CBC	HGB	HGB	159	g/L	110	150	NCS	11
19	013 T140	30	0-30d					CBC	PLT	PLT	317	x10^9/L	100	300	NCS	11
19	014 T151	10	-15-0d	Standard Laboratory	Y	1
19	014 T151	10	-15-0d					CBC	WBC	WBC	5.73	x10^9/L	4	10	Normal	01
19	014 T151	10	-15-0d					CBC	RBC	RBC	4.76	x10^12/L	3.5	5	Normal	01
19	014 T151	10	-15-0d					CBC	HGB	HGB	134	g/L	110	150	Normal	01
19	014 T151	10	-15-0d					CBC	PLT	PLT	188	x10^9/L	100	300	Normal	01
19	014 T151	30	0-30d		NA!
20	001 T120	10	-15-0d	Standard Laboratory	Y	1
20	001 T120	10	-15-0d					CBC	WBC	WBC	6.94	x10^9/L	3.5	9.5	Normal	01
20	001 T120	10	-15-0d					CBC	RBC	RBC	4.44	x10^12/L	3.8	5.1	Normal	01
20	001 T120	10	-15-0d					CBC	HGB	HGB	134	g/L	115	150	Normal	01
20	001 T120	10	-15-0d					CBC	PLT	PLT	253	x10^9/L	125	350	Normal	01
20	001 T120	30	0-30d	Standard Laboratory	Y	1
20	001 T120	30	0-30d					CBC	WBC	WBC	9.07	x10^9/L	3.5	9.5	Normal	01
20	001 T120	30	0-30d					CBC	RBC	RBC	3.59	x10^12/L	3.8	5.1	NCS	11
20	001 T120	30	0-30d					CBC	HGB	HGB	111	g/L	115	150	NCS	11
20	001 T120	30	0-30d					CBC	PLT	PLT	377	x10^9/L	125	350	NCS	11
20	002 T138	10	-15-0d	Standard Laboratory	Y	1
20	002 T138	10	-15-0d					CBC	WBC	WBC	5.98	x10^9/L	3.5	9.5	Normal	01
20	002 T138	10	-15-0d					CBC	RBC	RBC	4.54	x10^12/L	4.3	5.8	Normal	01
20	002 T138	10	-15-0d					CBC	HGB	HGB	152	g/L	130	175	Normal	01
20	002 T138	10	-15-0d					CBC	PLT	PLT	166	x10^9/L	125	350	Normal	01
20	002 T138	30	0-30d	Standard Laboratory	Y	1
20	002 T138	30	0-30d					CBC	WBC	WBC	8	x10^9/L	3.5	9.5	Normal	01
20	002 T138	30	0-30d					CBC	RBC	RBC	3.24	x10^12/L	4.3	5.8	NCS	11
20	002 T138	30	0-30d					CBC	HGB	HGB	103	g/L	130	175	NCS	11
20	002 T138	30	0-30d					CBC	PLT	PLT	147	x10^9/L	125	350	Normal	01
20	003 T156	10	-15-0d	Standard Laboratory	Y	1
20	003 T156	10	-15-0d					CBC	WBC	WBC	5.8	x10^9/L	3.5	9.5	Normal	01
20	003 T156	10	-15-0d					CBC	RBC	RBC	4.15	x10^12/L	4.3	5.8	NCS	11
20	003 T156	10	-15-0d					CBC	HGB	HGB	125	g/L	130	175	NCS	11
20	003 T156	10	-15-0d					CBC	PLT	PLT	201	x10^9/L	125	350	Normal	01
20	003 T156	30	0-30d	Standard Laboratory	Y	1
20	003 T156	30	0-30d					CBC	WBC	WBC	7.76	x10^9/L	3.5	9.5	Normal	01
20	003 T156	30	0-30d					CBC	RBC	RBC	3.22	x10^12/L	4.3	5.8	NCS	11
20	003 T156	30	0-30d					CBC	HGB	HGB	96	g/L	130	175	NCS	11
20	003 T156	30	0-30d					CBC	PLT	PLT	149	x10^9/L	125	350	Normal	01
20	004 T157	10	-15-0d	Standard Laboratory	Y	1
20	004 T157	10	-15-0d					CBC	WBC	WBC	6.8	x10^9/L	3.5	9.5	Normal	01
20	004 T157	10	-15-0d					CBC	RBC	RBC	4.41	x10^12/L	4.3	5.8	Normal	01
20	004 T157	10	-15-0d					CBC	HGB	HGB	133	g/L	130	175	Normal	01
20	004 T157	10	-15-0d					CBC	PLT	PLT	256	x10^9/L	125	350	Normal	01
20	004 T157	30	0-30d	Standard Laboratory	Y	1
20	004 T157	30	0-30d					CBC	WBC	WBC	8.34	x10^9/L	3.5	9.5	Normal	01
20	004 T157	30	0-30d					CBC	RBC	RBC	3.09	x10^12/L	4.3	5.8	NCS	11
20	004 T157	30	0-30d					CBC	HGB	HGB	92	g/L	130	175	NCS	11
20	004 T157	30	0-30d					CBC	PLT	PLT	277	x10^9/L	125	350	Normal	01

[truncated: 18 more sheets: Blood biochemistry, Blood coagulation function, Electrocardiogram, Surgery Schedule , Surgical procedure, Status of device implantation, Surgical success, Intraoperative complications, Performance Evaluation, Doppler echocardiography, Pregnancy test, Selection criteria, Exclusion criteria, Enrollment Confirmation, Antiplatelet and anticoagulant , Equipment defect, Adverse event, Unit Dictionary]
